# Supplementary material for: Incidence and Clinical Features of Pseudoprogression in Brain Metastases After Immune-Checkpoint Inhibitor Therapy: A Retrospective Study
Source: Cancers (Basel). 2025 Jul 22;17(15):2425. doi: 10.3390/cancers17152425 (PMC12346240; doi:10.3390/cancers17152425)
Supplement: Supplementary file 1 [file cancers-17-02425-s001.zip]

Archive with 3 entries (3 files):
- Supplementary_Data_S1.xlsx
- Supplementary_Figures.pdf
- Supplementary_Table_S1.pdf
