# Supplementary material for: Incidence and Clinical Features of Pseudoprogression in Brain Metastases After Immune-Checkpoint Inhibitor Therapy: A Retrospective Study
Source: Cancers (Basel). 2025 Jul 22;17(15):2425. doi: 10.3390/cancers17152425 (PMC12346240; doi:10.3390/cancers17152425)
Supplement: Supplementary file 1 [file cancers-17-02425-s001.zip › Supplementary_Data_S1.xlsx]

## Sheet: Sheet1
record_id	age	sex	primary_tumour_type	lung_histology	primary_tumour_mutation	intratumoral_location	ici_drug_type_1st_course	ici_drug_type_2nd_course	progression_timing_2doses_ici	total_number_of_infusions_given_1st_line	total_number_of_infusions_given_2nd_line	infusions_given_prior_prog_scan	ici_therapy_duration_days	ici_therapy_duration_days_2nd_course	ici_therapy_duration_months	ici_therapy_duration_2nd_course_months	ici_therapy_duration_months_days	ici_therapy_duration_days_2nd_course_months_days	ici_therapy_prior_progression_scan_months	prior_resection	prior_radiotherapy	multiple_radiotherapy_treatments	number_of_radiotherapy_treatments	radiotherapy_type	radiotherapy_type_2nd_course	fractions_dosage_radiotherapy	fractions_dosage_radiotherapy_2nd_course	prior_systemic_therapy	details_prior_systemic_therapy	type_of_lesion_at_progression_scan	deterioration_clinical_status_at_progression_scan	dexa_use_at_progression_scan	dexa_dosage_at_progression_scan	emergence_new_lesions_progression_scan	pattern_progression_prior_progression_scan	unequivocal_progre_non_target_ref_scan	disappearance_nont_targ_les_ref_scan	time_interval_ici_therapy_progression_scan_days	time_interval_ici_therapy_progression_scan_months	time_interval_ici_therapy_progression_scan_months_days	time_interval_radiotherapy_progression_scan_days	time_interval_radiotherapy_progression_scan_months	time_interval_radiotherapy_progression_scan_months_days	therapy_between_progression_ddx_scans	details_between_therapy	diag_dim_trans	diag_dim_sag	base_dim_trans	base_dim_sag
1	75.7	Female	Melanoma		BRAF_p.V600K	R-temporal	Ipilimumab	Pembrolizumab	Between 2 courses	4	4	3	64	63	2.07	2.03	2+2	2+1	1.9	No	No							Yes	vemurafenib_NA; dabrafenib+trametinib_150mg+2mg_2dd+1dd	Pre-existent	No	No		At progression scan	No	No	No	57	1.87	1+26				Yes	Pembrolizumab	4 x 4	2 x 2	4 x 4	2 x 2
1	75.7	Female	Melanoma		BRAF_p.V600K	R-parietal	Ipilimumab	Pembrolizumab	Between 2 courses	4	4	3	64	63	2.07	2.03	2+2	2+1	1.9	No	No							Yes	vemurafenib_NA; dabrafenib+trametinib_150mg+2mg_2dd+1dd	Pre-existent	No	No		At progression scan	No	No	No	57	1.87	1+26				Yes	Pembrolizumab	4 x 3	3 x 2	4 x 3	3 x 2
1	75.8	Female	Melanoma		BRAF_p.V600K	R-frontal	Ipilimumab	Pembrolizumab	Between 2 courses	4	4	4	64	63	2.07	2.03	2+2	2+1	2.07	No	No							Yes	vemurafenib_NA; dabrafenib+trametinib_150mg+2mg_2dd+1dd	Pre-existent	No	No		At progression scan	No	No	No	85	2.77	2+23				Yes	Pembrolizumab	4 x 4	5 x 4	4 x 4	5 x 4
2	56.3	Female	Melanoma		BRAF_p.V600K	R-parietal	Pembrolizumab			7		7	154		5.07		5+2		4.7	No	Yes	No		WBRT		5x4Gy		Yes	dabrafenib_150mg_2dd	Pre-existent	No	Yes	2mg_1dd	No	No	No	No	141	4.67	4+20	119	3.93	3+28	Yes	Pembrolizumab; dabrafenib+trametinib	17 x 14	17 x 14	14 x 13	15 x 14
3	79.6	Male	Melanoma		no_mut	R-temporal	Nivolumab			25		6	386		12.67		12+20		2.83333	No	No							No		Pre-existent	No	No		No	Yes	No	No	85	2.8	2+24				Yes	Nivolumab	19 x 15	18 x 17	19 x 15	18 x 17
2	56.3	Female	Melanoma		BRAF_p.V600K	R-parietal	Pembrolizumab			7		7	154		5.07		5+2		4.7	No	Yes	No		WBRT		5x4Gy		Yes	dabrafenib_150mg_2dd	Pre-existent	No	Yes	2mg_1dd	No	No	No	Yes	141	4.67	4+20	119	3.93	3+28	Yes	Pembrolizumab; dabrafenib+trametinib	2 x 2	2 x 2	2 x 2	2 x 2
4	45.6	Male	Melanoma		BRAF_p.V600E	L-frontal	Nivolumab	Nivolumab	Between 2 courses	2	52	2	13	749	0.43	24.6	0+13	24+18	0.43	No	No							Yes	dabrafenib_150mg_2dd; dabrafenib_150mg_2dd	De novo	Yes	Yes	4mg_1dd	At progression scan	No	No	No	39	1.27	1+8				Yes	WBRT 5x4Gy; nivolumab	26 x 18	31 x 22	NA_(de_novo)	NA_(de_novo)
4	45.6	Male	Melanoma		BRAF_p.V600E	L-parietal	Nivolumab	Nivolumab	Between 2 courses	2	52	2	13	749	0.43	24.6	0+13	24+18	0.43	No	No							Yes	dabrafenib_150mg_2dd; dabrafenib_150mg_2dd	De novo	Yes	Yes	4mg_1dd	At progression scan	No	No	Not relevant no non-targets	39	1.27	1+8				Yes	WBRT 5x4Gy; nivolumab	15 x 12	16 x 13	NA_(de_novo)	NA_(de_novo)
4	45.6	Male	Melanoma		BRAF_p.V600E	R-parietal	Nivolumab	Nivolumab	Between 2 courses	2	52	2	13	749	0.43	24.6	0+13	24+18	0.43	No	No							Yes	dabrafenib_150mg_2dd; dabrafenib_150mg_2dd	De novo	Yes	Yes	4mg_1dd	At progression scan	No	No	Not relevant no non-targets	439	1.27	1+8				Yes	WBRT 5x4Gy; nivolumab	12 x 11	12 x 11	NA_(de_novo)	NA_(de_novo)
4	45.6	Male	Melanoma		BRAF_p.V600E	R-parietal	Nivolumab	Nivolumab	Between 2 courses	2	52	2	13	749	0.43	24.6	0+13	24+18	0.43	No	No							Yes	dabrafenib_150mg_2dd; dabrafenib_150mg_2dd	De novo	Yes	Yes	4mg_1dd	At progression scan	No	No	Not relevant no non-targets	39	1.27	1+8				Yes	WBRT 5x4Gy; nivolumab	16 x 15	18 x 13	NA_(de_novo)	NA_(de_novo)
4	45.6	Male	Melanoma		BRAF_p.V600E	L-frontal	Nivolumab	Nivolumab	Between 2 courses	2	52	2	13	749	0.43	24.6	0+13	24+18	0.43	No	No							Yes	dabrafenib_150mg_2dd; dabrafenib_150mg_2dd	De novo	Yes	Yes	4mg_1dd	At progression scan	No	No	Not relevant no non-targets	39	1.27	1+8				Yes	WBRT 5x4Gy; nivolumab	32 x 20	37 x 30	NA_(de_novo)	NA_(de_novo)
4	45.6	Male	Melanoma		BRAF_p.V600E	L-temporal	Nivolumab	Nivolumab	Between 2 courses	2	52	2	13	749	0.43	24.6	0+13	24+18	0.43	No	No							Yes	dabrafenib_150mg_2dd; dabrafenib_150mg_2dd	De novo	Yes	Yes	4mg_1dd	At progression scan	No	No	Not relevant no non-targets	39	1.27	1+8				Yes	WBRT 5x4Gy; nivolumab	9 x 9	10 x 9	NA_(de_novo)	NA_(de_novo)
4	45.6	Male	Melanoma		BRAF_p.V600E	L-temporal	Nivolumab	Nivolumab	Between 2 courses	2	52	2	13	749	0.43	24.6	0+13	24+18	0.43	No	No							Yes	dabrafenib_150mg_2dd; dabrafenib_150mg_2dd	De novo	Yes	Yes	4mg_1dd	At progression scan	No	No	Not relevant no non-targets	39	1.27	1+8				Yes	WBRT 5x4Gy; nivolumab	14 x 8	12 x 11	NA_(de_novo)	NA_(de_novo)
5	67.6	Male	Melanoma		BRAF_p.V600E	R-occipitotemporal	Ipilimumab			3		3	41		1.37		1+11		1.37	No	No							Yes	dabrafenib_150mg_2dd	De novo	Yes	Yes	8mg_1dd	At progression scan	No	Not relevant no non-targets	Not relevant no non-targets	287	9.4	9+12				Yes	dabrafenib+trametinib; SRS 8x3Gy	41 x 28	27 x 17	NA_(de_novo)	NA_(de_novo)
6	70.3	Male	Melanoma		BRAF_p.V600K	R-parietal	Nivolumab	Nivolumab	Between 2 courses	31	3	31	420	60	13.77	2	13+23	2+0	13.77	No	No							No		Pre-existent	No	No		No	No	No	Yes	564	18.53	18+16				Yes	SRS 25Gy	3 x 3	4 x 4	2 x 2	3 x 2
7	71.3	Female	Melanoma		BRAF_p.V600E	L-frontal	Pembrolizumab			4		4	62		2		2+0		2	No	No							Yes	dabrafenib+trametinib_150mg+2mg_2dd+1dd	Pre-existent	No	No		At progression scan	No	No	No	77	2.5	2+15				Yes	dabrafenib	4 x 4	5 x 4	2 x 2	2 x 1
7	71.5	Male	Melanoma		BRAF_p.V600E	R-temporooccipital	Pembrolizumab			4		4	62		2		2+0		2	No	No							Yes	dabrafenib+trametinib_150mg+2mg_2dd+1dd	Pre-existent now-measurable	Yes	Yes	2mg_1dd	No	No	No	No	162	5.37	5+11				Yes	dabrafenib	4 x 3	4 x 3	4 x 3	4 x 3
8	73.1	Male	Melanoma		NRAS_p.Q61K	R-frontal	Pembrolizumab	Pembrolizumab	Between 2 courses	1	17	1	1	368	0.03	12.1	0+1	12+3	0.03	No	Yes	No		SRS		1x20Gy		No		Pre-existent	No	No		No	No	Yes	No	319	10.43	10+13	331	10.9	10+27	Yes	Pembrolizumab	12 x 12	13 x 11	5 x 5	5 x 5
8	73.1	Male	Melanoma		NRAS_p.Q61K	L-occipital	Pembrolizumab	Pembrolizumab	After the 2nd course	1	17	11	1	368	0.03	12.1	0+1	12+3	8.06667	No	Yes	No		SRS		1x20Gy		No		Pre-existent	No	No		No	No	Not relevant no non-targets	Not relevant no non-targets	242	8	8+0	587	19.3	19+9	Yes	SRS_1x_18Gy; pembrolizumab	3 x 3	3 x 3	7 x 7	8 x 7
9	52	Female	Melanoma		BRAF_p.V600E	L-frontal	Ipilimumab			4		4	63		2.07		2+2		2.07	No	Yes	No		SRS		3x8Gy		Yes	dabrafenib+trametinib_150mg+2mg_2dd+1dd	Pre-existent	No	No		No	No	Not relevant no non-targets	Not relevant no non-targets	255	8.33	8+10	263	8.6	8+18	No		40 x 30	43 x 24	14 x 8	26 x 10
8	73.7	Male	Melanoma		NRAS_p.Q61K	L-occipital	Pembrolizumab	Pembrolizumab	After the 2nd course	1	17	11	1	369	0.03	12.13	0+1	12+4	8.06667	No	Yes	No		SRS		1x20Gy		No		Pre-existent	No	No		No	No	Not relevant no non-targets	Not relevant no non-targets	242	8	8+0	587	19.3	19+9	Yes	nivolumab; SRS_1x18Gy	3 x 3	3 x 3	7 x 7	8 x 7
10	52.2	Female	Melanoma		BRAF_p.V600E	R-frontal	Ipilimumab	Pembrolizumab	After the 2nd course	4	6	6	62	100	2.03	3.3	2+1	3+9	3.3	No	No							Yes	dabrafenib_75mg_2dd	De novo	No	No		At progression scan	No	No	No	304	9.97	9+29				Yes	SRS 1x20.00Gy; dabrafenib+trametinib	16 x 12	14 x 12	NA_(de_novo)	NA_(de_novo)
11	48.9	Female	Melanoma		BRAF_p.V600E	L-parietal	Pembrolizumab	Ipilimumab	Between 2 courses	7	4	6	126	63	4.17	2.07	4+5	2+2	3.83333	No	No							No		De novo	Yes	No		At progression scan	No	No	No	115	3.77	3+23				Yes	dabrafenib+trametinib; pembrolizumab	12 x 8	9 x 9	NA_(de_novo)	NA_(de_novo)
12	41.8	Male	Melanoma		BRAF_p.V600E	L-cerebellar	Pembrolizumab			35		8	739		24.27		24+8		5.6	No	No							Yes	dabrafenib_150mg_2dd	De novo	No	No		At progression scan	No	No	No	168	5.53	5+16				Yes	SRS 1x20.00Gy	12 x 9	12 x 10	NA_(de_novo)	NA_(de_novo)
13	72.3	Male	Melanoma		BRAF_p.V600E	L-subthalamic	Ipilimumab	Pembrolizumab	After the 2nd course	4	35	35	61	714	1.97	23.5	1+29	23+15	23.5	No	No							No		Pre-existent now-measurable	Yes	No		No	No	Not relevant no non-targets	Not relevant no non-targets	860	28.27	28+8				Yes	dabrafenib+trametinib	7 x 5	8 x 5	7 x 5	8 x 5
14	49.3	Female	Melanoma		BRAF_p.V600E	L-temporal	Ipilimumab	Nivolumab	After the 2nd course	4	10	10	70	140	2.3	4.6	2+9	4+18	4.6	No	No							No		De novo	No	No		At progression scan	No	Not relevant no non-targets	Not relevant no non-targets	227	7.47	7+14				Yes	dabrafenib+trametinib	19 x 14	18 x 15	NA_(de_novo)	NA_(de_novo)
15	64.1	Female	Melanoma		BRAF_p.V600E	R-frontal	Ipilimumab	Pembrolizumab	Between 2 courses	2	4	2	21	63	0.7	2.07	0+21	2+2	0.7	No	No							No		De novo	Yes	Yes	4mg_2dd	At progression scan	No	Not relevant no non-targets	Not relevant no non-targets	458	15.1	15+3				No		42 x 33	44 x 29	NA_(de_novo)	NA_(de_novo)
15	64.4	Female	Melanoma		BRAF_p.V600E	R-frontal	Ipilimumab	Pembrolizumab	Between 2 courses	2	4	2	21	63	0.7	2.07	0+21	2+2	0.7	No	No							No		De novo	Yes	No		At progression scan	No	Not relevant no non-targets	Not relevant no non-targets	575	18.93	18+28				Yes	dabrafenib+trametinib; pembrolizumab	17 x 13	14 x 13	NA_(de_novo)	NA_(de_novo)
16	52.8	Female	Melanoma		BRAF_p.V600E	L-cerebellar	Nivolumab			4		4	42		1.4		1+12		1.4	No	No							Yes	dacarbazine_1368mg_6_infusions; dabrafenib+trametinib_75mg+2mg_2dd+1dd	Pre-existent	Yes	Yes	4mg_2dd	No	No	No	No	48	1.6	1+18				Yes	dabrafenib+trametinib	22 x 18	20 x 17	11 x 8	11 x 8
17	52.1	Male	Melanoma		BRAF_p.V600E	L-frontal	Nivolumab			11		11	140		4.6		4+18		4.6	No	No							Yes	dabrafenib+trametinib_150mg+2mg_2dd+1dd	Pre-existent now-measurable	No	No		Prior to progression scan but after nadir scan	No	No	No	147	4.83	4+25				Yes	dabrafenib+trametinib; dabrafenib+trametinib; dabrafenib+trametinib; dabrafenib	8 x 7	8 x 7	4 x 2	3 x 2
17	51.9	Male	Melanoma		BRAF_p.V600E	L-parietal	Nivolumab			11		7	140		4.6		4+18		2.86667	No	No							Yes	dabrafenib+trametinib_150mg+2mg_2dd+1dd	Pre-existent	No	No		Prior to progression scan but after nadir scan	No	No	No	86	2.83	2+25				Yes	nivolumab; dabrafenib+trametinib; dabrafenib+trametinib; dabrafenib+trametinib	6 x 4	6 x 6	5 x 4	5 x 4
17	51.8	Male	Melanoma		BRAF_p.V600E	R-temporal	Nivolumab			11		7	140		4.6		4+18		2.86667	No	No							Yes	dabrafenib+trametinib_150mg+2mg_2dd+1dd	Pre-existent	Yes	No		Prior to progression scan but after nadir scan	No	No	No	86	2.83	2+25				Yes	nivolumab	14 x 11	12 x 10	11 x 7	9 x 6
17	53.3	Male	Melanoma		BRAF_p.V600E	L-temporal	Nivolumab			11		8	140		4.6		4+18		3.7	No	No							Yes	dabrafenib+trametinib_150mg+2mg_2dd+1dd	Pre-existent now-measurable	Yes	No		Prior to progression scan but after nadir scan	No	No	No	111	3.67	3+20				Yes	dabrafenib+trametinib; dabrafenib+trametinib; dabrafenib+trametinib; nivolumab	7 x 5	7 x 5	4 x 4	3 x 3
17	51.8	Male	Melanoma		BRAF_p.V600E	L-temporal	Nivolumab			11		7	140		4.6		4+18		2.86667	No	No							Yes	dabrafenib+trametinib_150mg+2mg_2dd+1dd	Pre-existent	Yes	No		Prior to progression scan but after nadir scan	No	No	No	86	2.83	2+25				Yes	nivolumab	10 x 9	12 x 11	10 x 9	8 x 7
17	51.9	Male	Melanoma		BRAF_p.V600E	R-frontal	Nivolumab			11		7	140		4.6		4+18		2.86667	No	No							Yes	dabrafenib+trametinib_150mg+2mg_2dd+1dd	Pre-existent now-measurable	No	No		Prior to progression scan but after nadir scan	No	No	No	86	2.83	2+25				Yes	nivolumab; dabrafenib+trametinib; dabrafenib+trametinib; dabrafenib+trametinib	2 x 2	2 x 2	2 x 2	2 x 2
18	25.1	Male	Melanoma		no_mut	R-frontal	Pembrolizumab	Ipilimumab	After the 2nd course	7	4	4	126	63	4.1	2.07	4+3	2+2	2.07	No	Yes	No		SRS		1x20Gy		Yes	decarbazine_1500mg_3_infusions	Pre-existent	No	No		No	No	Not relevant no non-targets	Not relevant no non-targets	488	16.03	16+1	301	9.93	9+28	No		6 x 4	6 x 4	6 x 4	6 x 4
19	63.6	Male	Melanoma		BRAF_p.V600E	L-frontal	Nivolumab/ipilimumab + nivolumab			37		26	571		18.83		18+25		13.2333	No	No							No		Pre-existent	No	No		No	No	No	One or multiple disappeared prior to progression scan but after nadir scan	397	13.03	13+1				Yes	SRS_20Gy; nivolumab	11 x 9	12 x 10	13 x 13	14 x 12
19	65.3	Female	Melanoma		BRAF_p.V600E	L-cerebellar	Nivolumab/ipilimumab + nivolumab			37		37	571		18.83		18+25		18.83	No	Yes	No		SRS		1x20Gy		No		Pre-existent now-measurable	Yes	Yes	2mg_1dd	No	No	Not relevant no non-targets	Not relevant no non-targets	1037	34.1	34+3	588	19.3	19+9	No		4 x 3	6 x 4	6 x 4	6 x 4
20	79.3	Male	Melanoma		BRAF_p.V600E	R-occipital	Pembrolizumab	Pembrolizumab	Between 2 courses	28	7	17	616	133	20.27	4.37	20+8	4+11	12.7333	No	Yes	No		SRS		1x20Gy		Yes	dabrafenib+trametinib_150mg+2mg_2dd+1dd; dabrafenib_75mg_2dd; dabrafenib+trametinib_75mg+unknown_dose_2dd+unknown_frequency	Pre-existent	No	No		No	No	No	One or multiple disappeared prior to progression scan but after nadir scan	382	12.57	12+17	389	12.8	12+24	Yes	Nivolumab	41 x 27		21 x 17	17 x 13
21	51.3	Female	Melanoma		BRAF_p.V600E	L-parietal	Nivolumab/ipilimumab			2		2	230		0.77		0+23		0.77	No	Yes	No		SRS		1x20Gy		No		Pre-existent	No	No		No	No	Not relevant no non-targets	One or multiple disappeared prior to progression scan but after nadir scan	434	14.23	14+7	419	13.77	13+23	Yes	dabrafenib+trametinib	20 x 18	19 x 18	20 x 18	19 x 18
21	51.3	Female	Melanoma		BRAF_p.V600E	L-frontoparietal	Nivolumab/ipilimumab			2		2	230		0.77		0+23		0.77	No	Yes	No		SRS		1x20Gy		No		Pre-existent	No	No		No	No	Not relevant no non-targets	One or multiple disappeared prior to progression scan but after nadir scan	323	10.63	10+19	308	10.13	10+4	Yes	SRS_1x20Gy	12 x 11	11 x 10	12 x 11	11 x 10
22	58.9	Male	Melanoma		BRAF_p.V600E	R-frontal	Nivolumab/ipilimumab			2		2	21		0.7		0+21		0.7	No	No							Yes	dabrafenib+trametinib_unknown_dose	Pre-existent	Yes	No		No	No	Yes	No	43	1.43	1+13				Yes	dabrafenib+trametinib	20 x 18	25 x 17	12 x 9	15 x 8
22	58.9	Male	Melanoma		BRAF_p.V600E	R-parietal	Nivolumab/ipilimumab			2		2	21		0.7		0+21		0.7	No	No							Yes	dabrafenib+trametinib_unknown_dose	Pre-existent	Yes	No		No	No	Yes	No	43	1.43	1+13				Yes	dabrafenib+trametinib	5 x 3	5 x 5	4 x 3	3 x 3
22	58.9	Male	Melanoma		BRAF_p.V600E	R-basal ganglia	Nivolumab/ipilimumab			2		2	21		0.7		0+21		0.7	No	No							Yes	dabrafenib+trametinib_unknown_dose	Pre-existent	Yes	No		No	No	Yes	No	43	1.43	1+13				Yes	dabrafenib+trametinib	19 x 17	19 x 17	11 x 11	12 x 12
22	58.9	Male	Melanoma		BRAF_p.V600E	Cerebellar vermis	Nivolumab/ipilimumab			2		2	21		0.7		0+21		0.7	No	No							Yes	dabrafenib+trametinib_unknown_dose	Pre-existent	Yes	No		No	No	Yes	No	43	1.43	1+13				Yes	dabrafenib+trametinib	9 x 7	9 x 7	7 x 5	8 x 6
22	58.9	Male	Melanoma		BRAF_p.V600E	L-occipital	Nivolumab/ipilimumab			2		2	21		0.7		0+21		0.7	No	No							Yes	dabrafenib+trametinib_unknown_dose	Pre-existent	Yes	No		No	No	Yes	No	43	1.43	1+13				Yes	dabrafenib+trametinib	7 x 6	6 x 6	3 x 3	5 x 4
22	58.9	Male	Melanoma		BRAF_p.V600E	L-temporal	Nivolumab/ipilimumab			2		2	21		0.7		0+21		0.7	No	No							Yes	dabrafenib+trametinib_unknown_dose	Pre-existent	Yes	No		No	No	Yes	No	43	1.43	1+13				Yes	dabrafenib+trametinib	8 x 5	7 x 7	5 x 4	4 x 4
22	58.9	Male	Melanoma		BRAF_p.V600E	L-occipital	Nivolumab/ipilimumab			2		2	21		0.7		0+21		0.7	No	No							Yes	dabrafenib+trametinib_unknown_dose	Pre-existent	Yes	No		No	No	Yes	No	43	1.43	1+13				Yes	dabrafenib+trametinib	4 x 4	4 x 4	4 x 4	4 x 4
22	58.9	Male	Melanoma		BRAF_p.V600E	L-cerebellar	Nivolumab/ipilimumab			2		2	21		0.7		0+21		0.7	No	No							Yes	dabrafenib+trametinib_unknown_dose	Pre-existent	Yes	No		No	No	Yes	No	43	1.43	1+13				Yes	dabrafenib+trametinib	9 x 8	9 x 9	7 x 6	7 x 7
22	58.9	Male	Melanoma		BRAF_p.V600E	Cerebellar vermis	Nivolumab/ipilimumab			2		2	21		0.7		0+21		0.7	No	No							Yes	dabrafenib+trametinib_unknown_dose	Pre-existent	Yes	No		No	No	Yes	No	43	1.43	1+13				Yes	dabrafenib+trametinib	7 x 7	8 x 7	6 x 5	7 x 6
22	58.9	Male	Melanoma		BRAF_p.V600E	R-temporal	Nivolumab/ipilimumab			2		2	21		0.7		0+21		0.7	No	No							Yes	dabrafenib+trametinib_unknown_dose	Pre-existent	Yes	No		No	No	Yes	No	43	1.43	1+13				Yes	dabrafenib+trametinib	6 x 6	7 x 7	5 x 5	5 x 5
23	69.3	Female	Melanoma		BRAF_p.V600E	R-parietal	Pembrolizumab			6		6	105		3.43		3+13		3.43	No	No							Yes	dabrafenib+trametinib_150mg+2mg_2dd+1dd	Pre-existent now-measurable	No	No		Both at progression scan and prior to it	No	No	No	399	13.13	13+4				Yes	dabrafenib+trametinib; SRS_3x8Gy	5 x 4	6 x 5	5 x 4	6 x 5
24	76.2	Female	Melanoma		BRAF_p.V600E	R-temporal	Pembrolizumab			2		2	22		0.73		0+22		0.73	No	No							No		Pre-existent	No	No		At progression scan	Yes	Not relevant no non-targets	Not relevant no non-targets	41	1.43	1+13				Yes	dabrafenib+trametinib	6 x 4	6 x 5	6 x 4	6 x 5
25	71.4	Female	Melanoma		no_mut	R-cerebellar	Pembrolizumab			14		14	277		9.13		9+4		9.13	Yes	Yes	No		SRS		3x8Gy		No		Pre-existent	No	No		No	No	Not relevant no non-targets	Not relevant no non-targets	907	29.77	29+23	922	30.27	30+8	No		38 x 38	36 x 34	NV (resection cavity)	NV (resection cavity)
25	69.2	Female	Melanoma		no_mut	L-occipital	Pembrolizumab			14		4	277		9.13		9+4		2.36667	No	Yes	No		SRS		1x20Gy		No		Pre-existent	No	No		No	No	Not relevant no non-targets	Not relevant no non-targets	71	2.33	2+10	86	2.83	2+25	Yes	Pembrolizumab	7 x 6	7 x 6	11 x 11	11 x 11
26	67.9	Female	Melanoma		BRAF_p.V600E	L-frontal	Nivolumab			5		3	116		3.8		3+24		2.53333	No	No							Yes	dabrafenib+trametinib_150mg+2mg_2dd_1dd	Pre-existent	No	No		At progression scan	No	No	No	76	2.5	2+15				Yes	nivolumab; dabrafenib+trametinib	1 x 1	1 x 1	1 x 1	1 x 1
26	68.1	Female	Melanoma		BRAF_p.V600E	L-temporal	Nivolumab			5		5	116		3.8		3+24		3.8	No	No							Yes	dabrafenib+trametinib_150mg+2mg_2dd_1dd	Pre-existent now-measurable	No	No		No	No	No	No	128	4.2	4+6				Yes	dabrafenib+trametinib	6 x 5	8 x 5	6 x 5	8 x 5
27	25.6	Male	Melanoma		BRAF_p.V600E	R-frontobasal	Nivolumab/ipilimumab	Nivolumab/ipilimumab	Between 2 courses	1	4	1	1	63	0.03	2.03	0+1	2+1	0.03	No	Yes	No		SRS		1x20Gy		Yes	dabrafenib+trametinib_150mg+2mg_2dd+1dd; vemurafenib+cobimetinib_960mg+60mg_2dd+1dd; dabrafenib+trametinib_75mg+2mg_2dd_1dd	Pre-existent	Yes	Yes	12mg_1dd	At progression scan	No	No	No	34	1.1	1+3	86	2.83	2+25	Yes	encorafenib+binimetinib	10 x 10	13 x 11	16 x 14	18 x 14
27	25.6	Male	Melanoma		BRAF_p.V600E	R-insular	Nivolumab/ipilimumab	Nivolumab/ipilimumab	Between 2 courses	1	4	1	1	63	0.03	2.03	0+1	2+1	0.03	No	No							Yes	dabrafenib+trametinib_150mg+2mg_2dd+1dd; vemurafenib+cobimetinib_960mg+60mg_2dd+1dd; dabrafenib+trametinib_75mg+2mg_2dd_1dd	Pre-existent	Yes	Yes	12mg_1dd	At progression scan	Yes	No	No	34	1.1	1+3				Yes	encorafenib+binimetinib	8 x 7	8 x 7	8 x 7	8 x 7
27	26.7	Male	Melanoma		BRAF_p.V600E	R-frontoparietal	Nivolumab/ipilimumab	Nivolumab/ipilimumab	Between 2 courses	1	4	1	1	63	0.03	2.03	0+1	2+1	0.03	No	Yes	No		SRS		1x20Gy		Yes	dabrafenib+trametinib_150mg+2mg_2dd+1dd; vemurafenib+cobimetinib_960mg+60mg_2dd+1dd; dabrafenib+trametinib_75mg+2mg_2dd_1dd; encorafenib+binimetinib_225mg+30mg_1dd+2dd	Pre-existent	No	No		No	No	No	No	432	14.2	14+6	385	12.67	12+20	Yes	encorafenib+binimetinib; SRS_3x6Gy	2 x 2	2 x 2	2 x 2	2 x 2
27	27.1	Male	Melanoma		BRAF_p.V600E	R-frontal	Nivolumab/ipilimumab	Nivolumab/ipilimumab	Between 2 courses	1	4	1	1	63	0.03	2.03	0+1	2+1	0.03	No	No							Yes	dabrafenib+trametinib_150mg+2mg_2dd+1dd; vemurafenib+cobimetinib_960mg+60mg_2dd+1dd; dabrafenib+trametinib_75mg+2mg_2dd_1dd; encorafenib+binimetinib_225mg+30mg_1dd+2dd	Pre-existent	No	Yes	2.5mg_1dd	No	No	No	One or multiple disappeared at the progression scan	589	19.37	19+11				Yes	encorafenib+binimetinib; ipilimumab+nivolumab	2 x 2	2 x 2	2 x 2	2 x 2
28	55.1	Male	Melanoma		BRAF_p.V600E	L-cerebellar	Pembrolizumab	Ipilimumab	Between 2 courses	20	4	20	399	60	13.1	1.97	13+3	1+29	13.1	No	No							No		De novo	No	No		At progression scan	No	Not relevant no non-targets	Not relevant no non-targets	408	13.4	13+12				Yes	ipilimumab	17 x 12	12 x 12	NA_(de_novo)	NA_(de_novo)
29	42.1	Female	Melanoma		BRAF_p.V600E	R-insular	Pembrolizumab	Nivolumab/ipilimumab	Between 2 courses	16	1	16	316	1	10.43	0.03	10+13	0+1	10.43	No	No							No		De novo	Yes	Yes	4mg_1dd	At progression scan	No	Not relevant no non-targets	Not relevant no non-targets	505	16.67	16+20				No		33 x 29	36 x 31	NA_(de_novo)	NA_(de_novo)
29	42.4	Female	Melanoma		BRAF_p.V600E	R-temporal	Pembrolizumab	Nivolumab/ipilimumab	Between 2 courses	16	1	16	316	1	10.43	0.03	10+13	0+1	10.43	No	No							No		De novo	No	No		No	No	Not relevant no non-targets	Not relevant no non-targets	639	21.03	21+1				Yes	SRS_1x20Gy; dabrafenib+trametinib; dabrafenib+trametinib	10 x 5	7 x 6	NA_(de_novo)	NA_(de_novo)
29	43.7	Female	Melanoma		BRAF_p.V600E	L-basal ganglia	Pembrolizumab	Nivolumab/ipilimumab	After the 2nd course	16	1	1	316	1	10.43	0.03	10+13	0+1	0.03	No	No							Yes	dabrafenib+trametinib_75mg+2mg_2dd+1dd; dabrafenib+trametinib_150mg+2mg_2dd_1dd; dabrafenib+trametinib_150mg+2mg_2dd+1dd	Pre-existent	Yes	Yes	10mg_1dd	At progression scan	No	No	No	22	0.73	0+22				Yes	dabrafenib+trametinib	2 x 2	2 x 2	2 x 2	2 x 2
29	43.7	Female	Melanoma		BRAF_p.V600E	L-border temporal horn lateral ventricle	Pembrolizumab	Nivolumab/ipilimumab	After the 2nd course	16	1	1	316	1	10.43	0.03	10+13	0+1	0.03	No	No							Yes	dabrafenib+trametinib_75mg+2mg_2dd+1dd; dabrafenib+trametinib_150mg+2mg_2dd_1dd; dabrafenib+trametinib_150mg+2mg_2dd+1dd	De novo	Yes	Yes	10mg_1dd	At progression scan	No	No	No	22	0.73	0+22				Yes	dabrafenib+trametinib	14 x 6	16 x 7	NA_(de_novo)	NA_(de_novo)
29	43.7	Female	Melanoma		BRAF_p.V600E	L-border inferior horn lateral ventricle	Pembrolizumab	Nivolumab/ipilimumab	After the 2nd course	16	1	1	316	1	10.43	0.03	10+13	0+1	0.03	No	No							Yes	dabrafenib+trametinib_75mg+2mg_2dd+1dd; dabrafenib+trametinib_150mg+2mg_2dd_1dd; dabrafenib+trametinib_150mg+2mg_2dd+1dd	De novo	Yes	Yes	10mg_1dd	At progression scan	No	No	No	22	0.73	0+22				Yes	dabrafenib+trametinib	26 x 22	31 x 22	NA_(de_novo)	NA_(de_novo)
30	62.1	Female	Melanoma		NRAS_p.Q61K	R-occipital	Nivolumab			1		1	1		0.03		0+1		0.03	No	Yes	No		SRS		1x20Gy		No		Pre-existent now-measurable	No	No		No	No	No	No	271	8.93	8+28	460	15.1	15+3	No		4 x 3	4 x 4	4 x 2	3 x 3
30	62.8	Female	Melanoma		NRAS_p.Q61K	R-temporal	Nivolumab			1		1	1		0.03		0+1		0.03	No	Yes	No		SRS		1x20Gy		No		Pre-existent	No	No		No	No	Yes	No	523	17.2	17+6	712	23.37	23+11	No		6 x 6	7 x 5	6 x 4	6 x 2
30	61.4	Female	Melanoma		NRAS_p.Q61K	R-occipital	Nivolumab			1		1	1		0.03		0+1		0.03	No	Yes	No		SRS		1x20Gy		No		Pre-existent	No	Yes	10mg_1dd	No	No	No	Not relevant no non-targets	51	1.73	1+22	115	3.77	3+23	No		16 x 11	15 x 10	15 x 12	13 x 11
31	66.1	Female	Melanoma		NRAS_p.Q61R	R-frontal	Nivolumab			4		1	84		2.77		2+23		0.533333	No	No							No		Pre-existent	Yes	Yes	4mg_1dd	At progression scan	Yes	No	No	16	0.53	0+16				Yes	Nivolumab	6 x 4	4 x 4	6 x 4	4 x 4
31	66.1	Female	Melanoma		NRAS_p.Q61R	R-frontobasal	Nivolumab			4		1	84		2.77		2+23		0.533333	No	No							No		Pre-existent	Yes	Yes	4mg_1dd	At progression scan	Yes	No	No	16	0.53	0+16				Yes	Nivolumab	5 x 5	5 x 4	5 x 5	5 x 4
32	58.8	Female	Melanoma		no_mut	L-frontal	Nivolumab/ipilimumab	Nivolumab	Between 2 courses	2	5	2	25	133	0.83	4.4	0+25	4+12	0.83	No	Yes	No		SRS		1x20Gy		Yes	For breast cancer: doxorubicin/cyclophosphamide+paclitaxel_unknown_dose_unknown-frequency; tamoxifen_unknown_dose_unknown_frequency	Pre-existent now-measurable	No	No		No	No	No	No	390	12.83	12+25	396	13.03	13+1	Yes	SRS_1x18Gy	5 x 4	4 x 4	5 x 4	4 x 4
32	58.8	Female	Melanoma		no_mut	L-temporal	Nivolumab/ipilimumab	Nivolumab	Between 2 courses	2	5	2	25	133	0.83	4.4	0+25	4+12	0.83	No	Yes	No		SRS		1x20Gy		Yes	For breast cancer: doxorubicin/cyclophosphamide+paclitaxel_unknown_dose_unknown-frequency; tamoxifen_unknown_dose_unknown_frequency	Pre-existent now-measurable	No	No		No	No	No	No	390	12.83	12+25	396	13.03	13+1	Yes	SRS_1x18Gy	4 x 3	4 x 4	4 x 3	4 x 4
32	58.7	Female	Melanoma		no_mut	L-basal ganglia	Nivolumab/ipilimumab	Nivolumab	Between 2 courses	2	5	2	25	133	0.83	4.4	0+25	4+12	0.83	No	Yes	No		SRS		1x20Gy		Yes	For breast cancer: doxorubicin/cyclophosphamide+paclitaxel_unknown_dose_unknown-frequency; tamoxifen_unknown_dose_unknown_frequency	Pre-existent now-measurable	No	No		No	No	No	No	370	12.17	12+5	376	12.37	12+11	No		2 x 2	2 x 2	2 x 2	2 x 2
33	65.6	Male	Melanoma		BRAF_p.V600E	L-parieto-occipital	Pembrolizumab	Ipilimumab	Between 2 courses	7	1	7	126	1	4.13	0.03	4+4	0+1	4.13	No	No							No		De novo	Yes	Yes	4mg_1dd	At progression scan	No	No	No	139	4.57	4+17				Yes	dabrafenib+trametinib; dabrafenib+trametinib; dabrafenib+trametinib; dabrafenib+trametinib	14 x 13	14 x 13	NA_(de_novo)	NA_(de_novo)
33	65.6	Male	Melanoma		BRAF_p.V600E	L-temporal	Pembrolizumab	Ipilimumab	Between 2 courses	7	1	7	126	1	4.13	0.03	4+4	0+1	4.13	No	No							No		De novo	Yes	Yes	4mg_1dd	At progression scan	No	No	No	139	4.57	4+17				Yes	dabrafenib+trametinib; dabrafenib+trametinib; dabrafenib+trametinib; dabrafenib+trametinib	34 x 26	33 x 25	NA_(de_novo)	NA_(de_novo)
34	53.6	Male	Melanoma		BRAF_p.V600E	R-parietal	Nivolumab			6		6	140		4.67		4+20		4.67	No	Yes	No		SRS		1x20Gy		No		Pre-existent	No	No		No	No	Not relevant no non-targets	Not relevant no non-targets	574	18.9	18+27	281	9.23	9+7	No		5 x 4	4 x 4	5 x 4	4 x 4
35	85.8	Male	Melanoma		KIT_p.W557R	L-temporal	Nivolumab			11		11	280		9.13		9+4		9.13	No	No							Yes	imatinib_200mg_1dd	Pre-existent	Yes	No		No	No	No	One or multiple disappeared prior to progression scan but after nadir scan	350	11.47	11+14				No		6 x 4	5 x 4	6 x 4	5 x 4
36	61.8	Female	Melanoma		BRAF_p.V600E	R-frontal	Nivolumab	Nivolumab/ipilimumab + nivolumab	Between 2 courses	2	17	2	28	444	0.93	14.57	0+28	14+17	0.93	No	No							Yes	dabrafenib+trametinib_unknown_dose_unknown_frequency; dabrafenib+trametinib_unknown_dose_unknown_frequency	Pre-existent	Yes	Yes	4mg_1dd	No	No	No	No	49	1.6	1+18				Yes	dabrafenib+trametinib; SRS_1x20Gy; ipilimumab+nivolumab	22 x 21	21 x 17	12 x 12	12 x 10
36	61.8	Female	Melanoma		BRAF_p.V600E	L-parietal	Nivolumab	Nivolumab/ipilimumab + nivolumab	Between 2 courses	2	17	2	28	444	0.93	14.57	0+28	14+17	0.93	No	No							Yes	dabrafenib+trametinib_unknown_dose_unknown_frequency; dabrafenib+trametinib_unknown_dose_unknown_frequency	Pre-existent	Yes	Yes	4mg_1dd	No	No	No	No	49	1.76	1.60				Yes	dabrafenib+trametinib; SRS_1x20Gy; ipilimumab+nivolumab	17 x 17	18 x 13	14 x 10	11 x 7
37	49.6	Female	Melanoma		IDH1_p.R132C	L-parietal	Nivolumab/ipilimumab	Nivolumab	Between 2 courses	4	4	4	62	84	2.03	2.77	2+1	2+23	2.03	No	No							No		Pre-existent	No	No		No	No	Not relevant no non-targets	Not relevant no non-targets	119	3.9	3+27				Yes	nivolumab; SRS_1x20Gy	8 x 8	8 x 7	8 x 8	8 x 7
37	61.8	Male	Melanoma		BRAF_p.V600E	R-frontal	Nivolumab	Nivolumab	Between 2 courses	10	14	10	257	371	8.5	12.17	8+15	12+5	8.5	No	No							Yes	dabrafenib+trametinib_unknown_dose_unknown_frequency; dabrafenib+trametinib_unknown_dose_unknown_frequency	De novo	Yes	No		No	No	Not relevant no non-targets	Not relevant no non-targets	281	9.27	9+8	-13	-0.43	-(0+13)	Yes	SRS_1x20Gy; nivolumab	8 x 8	10 x 10	NA_(de_novo)	NA_(de_novo)
38	62.1	Male	Melanoma		NRAS_p.Q61R	R-temporal	Nivolumab	Ipilimumab	Between 2 courses	5	2	3	114	18	3.73	0.6	3+22	0+18	2.66667	No	No							No		Pre-existent	No	No		At progression scan	Yes	No	No	80	2.63	2+19				Yes	nivolumab; ipilimumab; WBRT_5x4Gy	7 x 4	3 x 3	7 x 4	3 x 3
38	62.1	Male	Melanoma		NRAS_p.Q61R	R-parietal	Nivolumab	Ipilimumab	Between 2 courses	5	2	3	114	18	3.73	0.6	3+22	0+18	2.66667	No	No							No		De novo	No	No		At progression scan	No	No	No	80	2.63	2+19				Yes	nivolumab; ipilimumab; WBRT_5x4Gy	13 x 11	14 x 12	NA_(de_novo)	NA_(de_novo)
38	62.1	Male	Melanoma		NRAS_p.Q61R	L-parietal	Nivolumab	Ipilimumab	Between 2 courses	5	2	3	114	18	3.73	0.6	3+22	0+18	2.66667	No	No							No		De novo	No	No		At progression scan	No	No	No	80	2.63	2+19				Yes	nivolumab; ipilimumab; WBRT_5x4Gy	13 x 9	13 x 10	NA_(de_novo)	NA_(de_novo)
38	62.1	Male	Melanoma		NRAS_p.Q61R	R-frontal	Nivolumab	Ipilimumab	Between 2 courses	5	2	3	114	18	3.73	0.6	3+22	0+18	2.66667	No	No							No		De novo	No	No		At progression scan	No	No	No	80	2.63	2+19				Yes	nivolumab; ipilimumab; WBRT_5x4Gy	14 x 13	15 x 13	NA_(de_novo)	NA_(de_novo)
38	62.1	Male	Melanoma		NRAS_p.Q61R	L-parietal	Nivolumab	Ipilimumab	Between 2 courses	5	2	3	114	18	3.73	0.6	3+22	0+18	2.66667	No	No							No		De novo	No	No		At progression scan	No	No	No	80	2.63	2+19				Yes	nivolumab; ipilimumab; WBRT_5x4Gy	9 x 6	10 x 7	NA_(de_novo)	NA_(de_novo)
38	62.1	Male	Melanoma		NRAS_p.Q61R	L-frontal	Nivolumab	Ipilimumab	Between 2 courses	5	2	3	114	18	3.73	0.6	3+22	0+18	2.66667	No	No							No		De novo	No	No		At progression scan	No	No	No	80	2.63	2+19				Yes	nivolumab; ipilimumab; WBRT_5x4Gy	12 x 11	11 x 10	NA_(de_novo)	NA_(de_novo)
38	62.1	Male	Melanoma		NRAS_p.Q61R	L-frontal	Nivolumab	Ipilimumab	Between 2 courses	5	2	3	114	18	3.73	0.6	3+22	0+18	2.66667	No	No							No		De novo	No	No		At progression scan	No	No	No	80	2.63	2+19				Yes	nivolumab; ipilimumab; WBRT_5x4Gy	14 x 12	13 x 13	NA_(de_novo)	NA_(de_novo)
38	62.1	Male	Melanoma		NRAS_p.Q61R	R-basal ganglia	Nivolumab	Ipilimumab	Between 2 courses	5	2	3	114	18	3.73	0.6	3+22	0+18	2.66667	No	No							No		De novo	No	No		At progression scan	No	No	No	80	2.63	2+19				Yes	nivolumab; ipilimumab; WBRT_5x4Gy	10 x 10	11 x 9	NA_(de_novo)	NA_(de_novo)
38	62.1	Male	Melanoma		NRAS_p.Q61R	L-occipital	Nivolumab	Ipilimumab	Between 2 courses	5	2	3	114	18	3.73	0.6	3+22	0+18	2.66667	No	No							No		De novo	No	No		At progression scan	No	No	No	80	2.63	2+19				Yes	nivolumab; ipilimumab; WBRT_5x4Gy	12 x 11	12 x 9	NA_(de_novo)	NA_(de_novo)
38	62.1	Male	Melanoma		NRAS_p.Q61R	L-cerebellar	Nivolumab	Ipilimumab	Between 2 courses	5	2	3	114	18	3.73	0.6	3+22	0+18	2.66667	No	No							No		De novo	No	No		At progression scan	No	No	No	80	2.63	2+19				Yes	nivolumab; ipilimumab; WBRT_5x4Gy	12 x 10	11 x 8	NA_(de_novo)	NA_(de_novo)
39	71.4	Male	Melanoma		KIT_p.K624E	L-parietal	Nivolumab			13		4	245		8.07		8+2		1.43333	No	Yes	No		WBRT		5x4Gy		No		Pre-existent	Yes	Yes	1.5mg_1dd	No	Yes	No	No	43	1.43	1+13	60	1.97	1+29	Yes	Nivolumab	3 x 3	3 x 2	9 x 5	10 x 6
39	71.8	Male	Melanoma		KIT_p.K624E	L-occipitotemporal	Nivolumab			13		10	245		8.07		8+2		6.06667	No	Yes	No		WBRT		5x4Gy		No		Pre-existent	Yes	No		No	No	No	One or multiple disappeared at the progression scan	182	6	6+0	199	6.57	6+17	Yes	Nivolumab	3 x 2	3 x 2	3 x 2	3 x 2
40	38.3	Male	Melanoma		BRAF_p.V600E	L-frontal	Nivolumab/ipilimumab			2		2	21		0.7		0+21		0.7	No	No							Yes	dabrafenib+trametinib_150mg+2mg_2dd+1dd	Pre-existent	No	No		At progression scan	No	No	One or multiple disappeared at the progression scan	28	0.93	0+28				No		9 x 7	9 x 8	6 x 5	5 x 5
40	38.3	Male	Melanoma		BRAF_p.V600E	R-frontal	Nivolumab/ipilimumab			2		2	21		0.7		0+21		0.7	No	No							Yes	dabrafenib+trametinib_150mg+2mg_2dd+1dd	Pre-existent	No	No		At progression scan	No	No	One or multiple disappeared at the progression scan	28	0.93	0+28				No		9 x 7	10 x 9	8 x 8	9 x 8
41	41.3	Female	Melanoma		BRAF_p.V600E	L-frontal	Nivolumab			8		8	200		6.6		6+18		6.6	No	Yes	No		SRS		1x20Gy		No		Pre-existent	Yes	No		No	No	Not relevant no non-targets	Not relevant no non-targets	407	13.37	13+11	282	9.23	9+7	No		7 x 6	8 x 6	7 x 6	8 x 6
42	60.3	Male	Melanoma		BRAF_p.V600K	L-basal ganglia	Nivolumab/ipilimumab	Nivolumab	Between 2 courses	3	8	3	43	175	1.4	5.8	1+12	5+24	1.4	No	Yes	Yes	2	SRS	SRS	1x20Gy	1x18Gy	Yes	dabrafenib+trametinib_150mg+2mg_2dd+1dd; dabrafenib+trametinib_150mg+2mg_2dd+1dd; dabrafenib+trametinib_75mg+2mg_2dd+1dd; dabrafenib+trametinib_75mg+2mg_2dd+1dd; encorafenib+binimetinib_225mg+45mg_1dd+1dd; encorafenib+binimetinib_225mg+45mg_1dd+1dd; encorafenib+binimetinib_300mg+45mg_1dd+1dd; encorafenib+binimetinib_300mg+45mg_1dd+1dd	Pre-existent	No	No		Both at progression scan and prior to it	No	No	One or multiple disappeared both at the progression scan and prior to it	702	23.07	23+2	234	7.67	7+20	Yes	encorafenib+binimetinib; nivolumab	10 x 9	10 x 10	8 x 7	7 x 7
43	57.3	Male	Melanoma		BRAF_p.T599	R-parietal	Nivolumab/ipilimumab	Nivolumab	Between 2 courses	5	12	5	97	203	3.23	6.63	3+7	6+19	3.23	No	No							Yes	dabrafenib+trametinib_2dd+1dd_150mg+2mg	Pre-existent now-measurable	No	No		No	No	No	One or multiple disappeared at the progression scan	107	3.57	3+17				Yes	SRS_3x8Gy; nivolumab	5 x 5	4 x 4	5 x 5	4 x 4
43	57.3	Male	Melanoma		BRAF_p.T599	R-parietal	Nivolumab/ipilimumab	Nivolumab	Between 2 courses	5	12	5	97	203	3.23	6.63	3+7	6+19	3.23	No	No							Yes	dabrafenib+trametinib_2dd+1dd_150mg+2mg	Pre-existent now-measurable	Yes	Yes	8mg_1dd	No	No	No	One or multiple disappeared both at the progression scan and prior to it	128	4.23	4+7				Yes	SRS_3x8Gy; nivolumab	3 x 3	3 x 2	3 x 3	3 x 2
43	58.1	Male	Melanoma		BRAF_p.T599	R-parietal	Nivolumab/ipilimumab	Nivolumab	After the 2nd course	5	12	12	97	203	3.23	6.63	3+7	6+19	6.63	No	No							Yes	dabrafenib+trametinib_2dd+1dd_150mg+2mg	De novo	Yes	Yes	4mg_2dd	No	No	No	No	226	7.37	7+11				No		49 x 40	63 x 47	NA_(de_novo)	NA_(de_novo)
43	57.2	Male	Melanoma		BRAF_p.T599	R-parietal	Nivolumab/ipilimumab	Nivolumab	Between 2 courses	5	12	3	97	203	3.23	6.63	3+7	6+19	2.2	No	No							Yes	dabrafenib+trametinib_2dd+1dd_150mg+2mg	De novo	Yes	No		At progression scan	No	No	No	66	2.2	2+6				Yes	ipilimumab+nivolumab; nivolumab	36 x 26	45 x 34	NA_(de_novo)	NA_(de_novo)
43	57.2	Male	Melanoma		BRAF_p.T599	L-occipital	Nivolumab/ipilimumab	Nivolumab	Between 2 courses	5	12	3	97	203	3.23	6.63	3+7	6+19	2.2	No	No							Yes	dabrafenib+trametinib_2dd+1dd_150mg+2mg	De novo	Yes	No		At progression scan	No	No	No	66	2.2	2+6				Yes	ipilimumab+nivolumab; nivolumab	13 x 10	14 x 11	NA_(de_novo)	NA_(de_novo)
43	58.8	Male	Melanoma		BRAF_p.T599	L-hippocampus	Nivolumab/ipilimumab	Nivolumab	After the 2nd course	5	12	12	97	203	3.23	6.63	3+7	6+19	6.63	No	No							Yes	dabrafenib+trametinib_2dd+1dd_150mg+2mg	De novo	No	No		At progression scan	No	No	No	513	16.83	16+25				Yes	1x20Gy SRS	10 x 8	13 x 9	NA_(de_novo)	NA_(de_novo)
44	54.2	Male	Melanoma		BRAF_p.V600E	L-parietal	nivolumab	Nivolumab	After the 2nd course	2	1	1	29	1	0.97	0.03	0+29	0+1	0.03	No	No							Yes	dabrafenib+trametinib_2dd+1dd_150mg+2mg	De novo	Yes	Yes	2dd_4mg	At progression scan	No	No	No	9	0.3	0+9				Yes	dabrafenib+trametinib; SRS 1x20Gy; dabrafenib+trametinib	9 x 7	10 x 7	NA_(de_novo)	NA_(de_novo)
44	54.2	Male	Melanoma		BRAF_p.V600E	R-frontal	nivolumab			3		3	63		2.07		2+2		2.07	No	No							Yes	dabrafenib+trametinib_2dd+1dd_150mg+2mg	De novo	Yes	Yes	2dd_4mg	At progression scan	No	No	No	72	2.37	2+11				Yes	dabrafenib+trametinib; SRS 1x20Gy; dabrafenib+trametinib	17 x 15	15 x 13	NA_(de_novo)	NA_(de_novo)
45	71.8	Male	Melanoma		BRAF_p.V600E	R-basal ganglia	nivolumab	Nivolumab/ipilimumab + pembrolizumab/carboplatin	Between 2 courses	1	1	1	1	21	0.03	0.7	0+1	0+21	0.03	No	No							Yes	dabrafenib+trametinib_2dd+1dd_75mg+2mg	Pre-existent	No	No		At progression scan	No	Not relevant no non-targets	Not relevant no non-targets	78	2.63	2+19				Yes	dabrafenib+trametinib; SRS_1x20Gy; dabrafenib+trametinib	10 x 9	11 x 8	6 x 4	6 x 4
46	74.8	Female	Melanoma		BRAF_p.V600E	R-frontal	Nivolumab/ipilimumab			2		2	21		0.7		0+21		0.7	No	No							Yes	dabrafenib+trametinib_2dd+1dd_150mg+2mg	Pre-existent	Yes	Yes	10mg_1dd	At progression scan	No	No	One or multiple disappeared at the progression scan	31	1.03	1+1				Yes	dabrafenib+trametinib	6 x 6	6 x 5	2 x 2	2 x 2
46	74.8	Female	Melanoma		BRAF_p.V600E	R-frontal	Nivolumab/ipilimumab			2		2	21		0.7		0+21		0.7	No	No							Yes	dabrafenib+trametinib_2dd+1dd_150mg+2mg	De novo	Yes	Yes	10mg_1dd	At progression scan	No	No	No	31	1.03	1+1				Yes	dabrafenib+trametinib	26 x 22	24 x 23	NA_(de_novo)	NA_(de_novo)
46	74.8	Female	Melanoma		BRAF_p.V600E	L-frontal	Nivolumab/ipilimumab			2		2	21		0.7		0+21		0.7	No	No							Yes	dabrafenib+trametinib_2dd+1dd_150mg+2mg	De novo	Yes	Yes	10mg_1dd	At progression scan	No	No	No	31	1.03	1+1				Yes	dabrafenib+trametinib	10 x 10	13 x 8	NA_(de_novo)	NA_(de_novo)
46	74.8	Female	Melanoma		BRAF_p.V600E	R-frontal	Nivolumab/ipilimumab			2		2	21		0.7		0+21		0.7	No	No							Yes	dabrafenib+trametinib_2dd+1dd_150mg+2mg	De novo	Yes	Yes	10mg_1dd	At progression scan	No	No	No	31	1.03	1+1				Yes	dabrafenib+trametinib	12 x 10	13 x 13	NA_(de_novo)	NA_(de_novo)
46	74.8	Female	Melanoma		BRAF_p.V600E	R-parietal	Nivolumab/ipilimumab			2		2	21		0.7		0+21		0.7	No	No							Yes	dabrafenib+trametinib_2dd+1dd_150mg+2mg	De novo	Yes	Yes	10mg_1dd	At progression scan	No	No	No	31	1.03	1+1				Yes	dabrafenib+trametinib	9 x 7	10 x 8	NA_(de_novo)	NA_(de_novo)
46	74.8	Female	Melanoma		BRAF_p.V600E	L-frontoparietal	Nivolumab/ipilimumab			2		2	21		0.7		0+21		0.7	No	No							Yes	dabrafenib+trametinib_2dd+1dd_150mg+2mg	De novo	Yes	Yes	10mg_1dd	At progression scan	No	No	No	31	1.03	1+1				Yes	dabrafenib+trametinib	18 x 14	18 x 14	NA_(de_novo)	NA_(de_novo)
46	74.8	Female	Melanoma		BRAF_p.V600E	L-frontal	Nivolumab/ipilimumab			2		2	21		0.7		0+21		0.7	No	No							Yes	dabrafenib+trametinib_2dd+1dd_150mg+2mg	De novo	Yes	Yes	10mg_1dd	At progression scan	No	No	No	31	1.03	1+1				Yes	dabrafenib+trametinib	10 x 9	10 x 9	NA_(de_novo)	NA_(de_novo)
46	74.8	Female	Melanoma		BRAF_p.V600E	R-frontal	Nivolumab/ipilimumab			2		2	21		0.7		0+21		0.7	No	No							Yes	dabrafenib+trametinib_2dd+1dd_150mg+2mg	De novo	Yes	Yes	10mg_1dd	At progression scan	No	No	No	31	1.03	1+1				Yes	dabrafenib+trametinib	12 x 12	12 x 9	NA_(de_novo)	NA_(de_novo)
46	74.8	Female	Melanoma		BRAF_p.V600E	L-frontotemporal	Nivolumab/ipilimumab			2		2	21		0.7		0+21		0.7	No	No							Yes	dabrafenib+trametinib_2dd+1dd_150mg+2mg	De novo	Yes	Yes	10mg_1dd	At progression scan	No	No	No	31	1.03	1+1				Yes	dabrafenib+trametinib	10 x 9	12 x 10	NA_(de_novo)	NA_(de_novo)
46	74.8	Female	Melanoma		BRAF_p.V600E	R-cingulate gyrus	Nivolumab/ipilimumab			2		2	21		0.7		0+21		0.7	No	No							Yes	dabrafenib+trametinib_2dd+1dd_150mg+2mg	De novo	Yes	Yes	10mg_1dd	At progression scan	No	No	No	31	1.03	1+1				Yes	dabrafenib+trametinib	16 x 11	18 x 14	NA_(de_novo)	NA_(de_novo)
46	74.8	Female	Melanoma		BRAF_p.V600E	R-cerebellar	Nivolumab/ipilimumab			2		2	21		0.7		0+21		0.7	No	No							Yes	dabrafenib+trametinib_2dd+1dd_150mg+2mg	De novo	Yes	Yes	10mg_1dd	At progression scan	No	No	No	31	1.03	1+1				Yes	dabrafenib+trametinib	17 x 12	16 x 11	NA_(de_novo)	NA_(de_novo)
46	74.8	Female	Melanoma		BRAF_p.V600E	Cerebellar vermis	Nivolumab/ipilimumab			2		2	21		0.7		0+21		0.7	No	No							Yes	dabrafenib+trametinib_2dd+1dd_150mg+2mg	De novo	Yes	Yes	10mg_1dd	At progression scan	No	No	No	31	1.03	1+1				Yes	dabrafenib+trametinib	18 x 11	13 x 10	NA_(de_novo)	NA_(de_novo)
46	74.8	Female	Melanoma		BRAF_p.V600E	L-cerebellar	Nivolumab/ipilimumab			2		2	21		0.7		0+21		0.7	No	No							Yes	dabrafenib+trametinib_2dd+1dd_150mg+2mg	De novo	Yes	Yes	10mg_1dd	At progression scan	No	No	No	31	1.03	1+1				Yes	dabrafenib+trametinib	23 x 19	23 x 15	NA_(de_novo)	NA_(de_novo)
47	72.2	Male	Melanoma		NRAS_p.Q61H	L-parietal	Nivolumab			26		10	722		23.77		23+23		9.06667	No	No							No		Pre-existent	No	No		No	No	No	One or multiple disappeared prior to progression scan but after nadir scan	272	8.97	8+29				Yes	nivolumab; SRS_1x20Gy	4 x 3	4 x 4	4 x 3	4 x 4
48	74.2	Male	Melanoma		BRAF_p.V600E	R-temporal	Nivolumab/ipilimumab			1		1	1		0.03		0+1		0.03	No	No							Yes	dabrafenib+trametinib_2dd+1dd_150mg+2mg	Pre-existent	Yes	Yes	4mg_1dd	At progression scan	Yes	Yes	No	52	1.7	1+21				Yes	dabrafenib+trametinib	5 x 4	4 x 2	5 x 4	4 x 2
48	74.2	Male	Melanoma		BRAF_p.V600E	L-parietal	Nivolumab/ipilimumab			1		1	1		0.03		0+1		0.03	No	No							Yes	dabrafenib+trametinib_2dd+1dd_150mg+2mg; dabrafenib+trametinib_2dd+1dd_150mg+2mg	Pre-existent	No	No		Prior to progression scan but after nadir scan	No	No	One or multiple disappeared both at the progression scan and prior to it	263	8.67	8+20				Yes	SRS_1x20Gy; WBRT_5x4Gy; dabrafenib+trametinib	3 x 3	4 x 4	3 x 3	4 x 4
49	60.4	Female	Melanoma		BRAF_p.V600E	L-frontal	Nivolumab/ipilimumab	Nivolumab	Between 2 courses	3	4	3	44	59	1.43	2	1+13	2+0	1.43	No	No							Yes	dabrafenib+trametinib_2dd+1dd_150mg+2mg	Pre-existent now-measurable	No	No		Both at progression scan and prior to it	No	Yes	No	73	2.4	2+12				Yes	dabrafenib+trametinib; SRS_1x20Gy; dabrafenib+trametinib; nivolumab:	5 x 4	5 x 4	NV	NV
49	60.3	Female	Melanoma		BRAF_p.V600E	L-occipital	Nivolumab/ipilimumab	Nivolumab	Between 2 courses	3	4	3	44	59	1.43	2	1+13	2+0	1.43	No	No							Yes	dabrafenib+trametinib_2dd+1dd_150mg+2mg	Pre-existent	No	No		At progression scan	No	Yes	No	52	1.7	1+21				Yes	dabrafenib+trametinib	16 x 13	14 x 12	6 x 5	6 x 4
49	60.3	Female	Melanoma		BRAF_p.V600E	L-temporal	Nivolumab/ipilimumab	Nivolumab	Between 2 courses	3	4	3	44	59	1.43	2	1+13	2+0	1.43	No	No							Yes	dabrafenib+trametinib_2dd+1dd_150mg+2mg	Pre-existent	No	No		At progression scan	No	Yes	No	52	1.7	1+21				Yes	dabrafenib+trametinib	6 x 5	5 x 5	3 x 2	2 x 2
49	60.4	Female	Melanoma		BRAF_p.V600E	R-occipital	Nivolumab/ipilimumab	Nivolumab	Between 2 courses	3	4	3	44	59	1.43	2	1+13	2+0	1.43	No	No							Yes	dabrafenib+trametinib_2dd+1dd_150mg+2mg	Pre-existent now-measurable	No	No		Both at progression scan and prior to it	No	Yes	No	92	3	3+0				Yes	dabrafenib+trametinib; SRS_1x20Gy; dabrafenib+trametinib; nivolumab	7 x 7	7 x 7	7 x 7	7 x 7
49	61.2	Female	Melanoma		BRAF_p.V600E	L-occipital	Nivolumab/ipilimumab	Nivolumab	After the 2nd course	3	4	4	44	59	1.43	2	1+13	2+0	2	No	No							Yes	dabrafenib+trametinib_2dd+1dd_150mg+2mg; dabrafenib+trametinib_2dd+1dd_150mg+2mg; dabrafenib+trametinib_2dd+1dd_75mg+2mg; dabrafenib+trametinib_2dd+1dd_75mg+2mg; dabrafenib+trametinib_2dd+1dd_75mg+2mg	Pre-existent	No	No		Both at progression scan and prior to it	No	No	One or multiple disappeared both at the progression scan and prior to it	170	5.67	5+20				Yes	encorafenib+binimetinib; encorafenib+binimetinib	4 x 4	4 x 4	2 x 2	2 x 2
49	61.2	Female	Melanoma		BRAF_p.V600E	L-parietal	Nivolumab/ipilimumab	Nivolumab	After the 2nd course	3	4	4	44	59	1.43	2	1+13	2+0	2	No	No							Yes	dabrafenib+trametinib_2dd+1dd_150mg+2mg; dabrafenib+trametinib_2dd+1dd_150mg+2mg; dabrafenib+trametinib_2dd+1dd_75mg+2mg; dabrafenib+trametinib_2dd+1dd_75mg+2mg; dabrafenib+trametinib_2dd+1dd_75mg+2mg	Pre-existent	No	No		No	No	No	One or multiple disappeared both at the progression scan and prior to it	170	5.67	5+20				Yes	encorafenib+binimetinib; encorafenib+binimetinib	2 x 2	2 x 2	2 x 2	2 x 2
49	60.9	Female	Melanoma		BRAF_p.V600E	L-frontoparietal	Nivolumab/ipilimumab	Nivolumab	After the 2nd course	3	4	4	44	59	1.43	2	1+13	2+0	2	No	No							Yes	dabrafenib+trametinib_2dd+1dd_150mg+2mg; dabrafenib+trametinib_2dd+1dd_150mg+2mg; dabrafenib+trametinib_2dd+1dd_75mg+2mg; dabrafenib+trametinib_2dd+1dd_75mg+2mg	Pre-existent	No	No		Both at progression scan and prior to it	No	No	One or multiple disappeared at the progression scan	74	2.5	2+15				Yes	dabrafenib+trametinib	3 x 3	3 x 3	NV	NV
49	60.9	Female	Melanoma		BRAF_p.V600E	L-frontal	Nivolumab/ipilimumab	Nivolumab	After the 2nd course	3	4	4	44	59	1.43	2	1+13	2+0	2	No	No							Yes	dabrafenib+trametinib_2dd+1dd_150mg+2mg; dabrafenib+trametinib_2dd+1dd_150mg+2mg; dabrafenib+trametinib_2dd+1dd_75mg+2mg; dabrafenib+trametinib_2dd+1dd_75mg+2mg	Pre-existent now-measurable	No	No		Both at progression scan and prior to it	No	No	One or multiple disappeared at the progression scan	74	2.5	2+15				Yes	dabrafenib+trametinib	5 x 4	6 x 5	3 x 2	2 x 2
49	60.9	Female	Melanoma		BRAF_p.V600E	L-frontal	Nivolumab/ipilimumab	Nivolumab	After the 2nd course	3	4	4	44	59	1.43	2	1+13	2+0	2	No	No							Yes	dabrafenib+trametinib_2dd+1dd_150mg+2mg; dabrafenib+trametinib_2dd+1dd_150mg+2mg; dabrafenib+trametinib_2dd+1dd_75mg+2mg; dabrafenib+trametinib_2dd+1dd_75mg+2mg	Pre-existent	No	No		At progression scan	No	No	One or multiple disappeared at the progression scan	74	2.5	2+15				Yes	dabrafenib+trametinib	6 x 5	7 x 6	6 x 5	7 x 6
49	61.2	Female	Melanoma		BRAF_p.V600E	L-temporal	Nivolumab/ipilimumab	Nivolumab	After the 2nd course	3	4	4	44	59	1.43	2	1+13	2+0	2	No	No							Yes	dabrafenib+trametinib_2dd+1dd_150mg+2mg; dabrafenib+trametinib_2dd+1dd_150mg+2mg; dabrafenib+trametinib_2dd+1dd_75mg+2mg; dabrafenib+trametinib_2dd+1dd_75mg+2mg; dabrafenib+trametinib_2dd+1dd_75mg+2mg	Pre-existent	No	No		Prior to progression scan but after nadir scan	No	No	One or multiple disappeared both at the progression scan and prior to it	170	5.67	5+20				Yes	encorafenib+binimetinib; encorafenib+binimetinib	3 x 2	2 x 2	3 x 2	2 x 2
50	40.5	Male	Melanoma		BRAF_p.V600E	R-occipital	Nivolumab/ipilimumab	Nivolumab	Between 2 courses	4	2	4	63	28	2.07	0.93	2+2	0+28	2.07	No	No							No		De novo	Yes	Yes	4mg_1dd	At progression scan	No	Yes	No	476	15.63	15+19				No		28 x 28	30 x 25	NA_(de_novo)	NA_(de_novo)
50	42.6	Male	Melanoma		BRAF_p.V600E	R-temporal	Nivolumab/ipilimumab	Nivolumab	Between 2 courses	4	2	4	63	28	2.07	0.93	2+2	0+28	2.07	No	No							No		Pre-existent	No	Yes	4mg_1dd	At progression scan	No	Not relevant no non-targets	Not relevant no non-targets	141	4.63	4+19				Yes	nivolumab; SRS_8x3Gy	4 x 3	4 x 4	4 x 3	4 x 4
51	63.8	Male	Melanoma		BRAF_p.V600E	R-supraventricular	Nivolumab	Nivolumab	After the 2nd course	12	5	5	292	119	9.63	3.93	9+19	3+28	3.93	No	No							Yes	dabrafenib+trametinib_150mg+2mg_2dd+1dd; dabrafenib+trametinib_150mg+2mg_2dd+1dd; dabrafenib+trametinib_150mg+2mg_2dd+1dd; dabrafenib+trametinib_150mg+2mg_2dd+1dd	De novo	No	No		At progression scan	No	No	No	399	13.13	13+4				Yes	dabrafenib+trametinib; dabfrafenib+trametinib	8 x 7	10 x 6	NA_(de_novo)	NA_(de_novo)
51	63.8	Male	Melanoma		BRAF_p.V600E	L-temporal	Nivolumab	Nivolumab	After the 2nd course	12	5	5	292	119	9.63	3.93	9+19	3+28	3.93	No	No							Yes	dabrafenib+trametinib_150mg+2mg_2dd+1dd; dabrafenib+trametinib_150mg+2mg_2dd+1dd; dabrafenib+trametinib_150mg+2mg_2dd+1dd; dabrafenib+trametinib_150mg+2mg_2dd+1dd	De novo	No	No		At progression scan	No	No	No	399	13.13	13+4				Yes	dabrafenib+trametinib; dabfrafenib+trametinib	11 x 10	10 x 8	NA_(de_novo)	NA_(de_novo)
51	63.8	Male	Melanoma		BRAF_p.V600E	L-temporal	Nivolumab	Nivolumab	After the 2nd course	12	5	5	292	119	9.63	3.93	9+19	3+28	3.93	No	No							Yes	dabrafenib+trametinib_150mg+2mg_2dd+1dd; dabrafenib+trametinib_150mg+2mg_2dd+1dd; dabrafenib+trametinib_150mg+2mg_2dd+1dd; dabrafenib+trametinib_150mg+2mg_2dd+1dd	De novo	No	No		At progression scan	No	No	No	399	13.13	13+4				Yes	dabrafenib+trametinib; dabfrafenib+trametinib	8 x 5	11 x 8	NA_(de_novo)	NA_(de_novo)
52	74.7	Male	Melanoma		BRAF_p.V600K	L-parietal	Nivolumab	Nivolumab/ipilimumab	Between 2 courses	1	1	1	1	1	0.03	0.03	0+1	0+1	0.03	No	Yes	No		SRS		3x8Gy		No		Pre-existent	No	Yes	4mg_1dd	At progression scan	Yes	No	No	28	0.93	0+28	43	1.4	1+12	Yes	dabrafenib+trametinib; dabrafenib+trametinib; ipilimumab+nivolumab	16 x 11	15 x 15	19 x 18	21 x 21
52	74.7	Male	Melanoma		BRAF_p.V600K	R-temporal	Nivolumab	Nivolumab/ipilimumab	Between 2 courses	1	1	1	1	1	0.03	0.03	0+1	0+1	0.03	No	Yes	No		SRS		1x20Gy		No		Pre-existent	No	Yes	4mg_1dd	At progression scan	Yes	No	No	28	0.93	0+28	43	1.4	1+12	Yes	dabrafenib+trametinib; dabrafenib+trametinib; ipilimumab+nivolumab	13 x 12	12 x 11	22 x 19	19 x 17
52	74.7	Male	Melanoma		BRAF_p.V600K	L-temporoparietal	Nivolumab	Nivolumab/ipilimumab	Between 2 courses	1	1	1	1	1	0.03	0.03	0+1	0+1	0.03	No	No							No		De novo	No	Yes	4mg_1dd	At progression scan	No	No	No	28	0.93	0+28				Yes	dabrafenib+trametinib; dabrafenib+trametinib; ipilimumab+nivolumab	10 x 7	12 x 8	NA_(de_novo)	NA_(de_novo)
53	40.3	Female	Melanoma		BRAF_p.V600E	L-frontal	Nivolumab	Nivolumab/ipilimumab	Between 2 courses	9	3	9	231	42	7.63	1.37	7+19	1+11	7.63	No	No							No		De novo	Yes	No		No	No	Not relevant no non-targets	Not relevant no non-targets	232	7.67	7+20				Yes	dabrafenib+trametinib; dabrafenib; SRS_1x20Gy; dabrafenib+trametinib; dabrafenib+trametinib; ipilimumab+nivolumab	26 x 21	32 x 19	NA_(de_novo)	NA_(de_novo)
54	71.3	Male	Melanoma		BRAF_p.K601E	R-frontal	Ipilimumab	Pembrolizumab	Between 2 courses	4	8	4	69	155	2.23	5.07	2+7	5+2	2.23	No	No							No		Pre-existent now-measurable	No	No		Prior to progression scan but after nadir scan	No	No	One or multiple disappeared both at the progression scan and prior to it	126	4.17	4+5				Yes	pembrolizumab	2 x 2	3 x 2	2 x 2	3 x 2
54	70.7	Male	Melanoma		BRAF_p.K601E	R-temporal	Ipilimumab	Pembrolizumab	Between 2 courses	4	8	1	69	155	2.23	5.07	2+7	5+2	0.266667	No	No							No		De novo	No	No		At progression scan	No	No	No	8	0.27	0+8				Yes	ipilimumab	8 x 7	10 x 9	NA_(de_novo)	NA_(de_novo)
54	71.3	Male	Melanoma		BRAF_p.K601E	R-temporal	Ipilimumab	Pembrolizumab	Between 2 courses	4	8	4	69	155	2.23	5.07	2+7	5+2	2.23	No	No							No		Pre-existent	No	No		Prior to progression scan but after nadir scan	No	No	One or multiple disappeared both at the progression scan and prior to it	126	2.19	4.17				Yes	pembrolizumab	4 x 3	4 x 3	4 x 3	4 x 3
55	56.4	Male	Melanoma		NRAS_p.Q61K	R-frontal	Ipilimumab	Pembrolizumab	Between 2 courses	4	6	1	82	114	2.7	3.8	2+21	3+24	0.266667	Yes	No							No		De novo	Yes	No		No	No	Not relevant no non-targets	Not relevant no non-targets	8	0.27	0+8				Yes	ipilimumab; SRS_3x8Gy	16 x 12	25 x 13	NA_(de_novo)	NA_(de_novo)
56	54.5	Male	Melanoma		BRAF_p.V600E	R-parietal	Ipilimumab	Pembrolizumab	Between 2 courses	4	1	4	63	1	2.07	0.03	2+2	0+1	2.07	No	No							Yes	vemurafenib_960mg_2dd	De novo	Yes	Yes	6mg_1dd	At progression scan	No	No	No	120	3.93	3+28				Yes	dabrafenib_trametinib	20 x 19	23 x 20	NA_(de_novo)	NA_(de_novo)
56	54.5	Male	Melanoma		BRAF_p.V600E	L-parietal	Ipilimumab	Pembrolizumab	Between 2 courses	4	1	4	63	1	2.07	0.03	2+2	0+1	2.07	No	No							Yes	vemurafenib_960mg_2dd	De novo	Yes	Yes	6mg_1dd	At progression scan	No	No	No	120	3.93	3+28				Yes	dabrafenib_trametinib	11 x 9	12 x 9	NA_(de_novo)	NA_(de_novo)
56	54.5	Male	Melanoma		BRAF_p.V600E	L-occipital	Ipilimumab	Pembrolizumab	Between 2 courses	4	1	4	63	0	2.07	0.03	2+2	0+1	2.07	No	No							Yes	vemurafenib_960mg_2dd	De novo	Yes	Yes	6mg_1dd	At progression scan	No	No	No	120	3.93	2+28				Yes	dabrafenib_trametinib	13 x 9	17 x 12	NA_(de_novo)	NA_(de_novo)
56	54.5	Male	Melanoma		BRAF_p.V600E	R-cerebellar	Ipilimumab	Pembrolizumab	Between 2 courses	4	1	4	63	1	2.07	0.03	2+2	0+1	2.07	No	No							Yes	vemurafenib_960mg_2dd	De novo	Yes	Yes	6mg_1dd	At progression scan	No	No	No	120	3.93	3+28				Yes	dabrafenib_trametinib	35 x 32	34 x 29	NA_(de_novo)	NA_(de_novo)
57	46.1	Male	Melanoma		BRAF_p.V600E	L-parietal	Ipilimumab	Pembrolizumab	After the 2nd course	4	11	4	66	209	2.17	6.93	2+5	6+28	2.56667	No	No							Yes	decarbazine_3_infusions; dabrafenib_150mg_2dd	Pre-existent	No	No		Prior to progression scan but after nadir scan	No	Yes	No	77	2.6	2+18				Yes	pembrolizumab; SRS_3x8Gy	3 x 3	4 x 3	3 x 3	4 x 3
57	45.8	Male	Melanoma		BRAF_p.V600E	R-frontal	Ipilimumab	Pembrolizumab	Between 2 courses	4	11	4	66	209	2.17	6.93	2+5	6+28	2.17	No	No							Yes	decarbazine_3_infusions; dabrafenib_150mg_2dd	Pre-existent	No	No		At progression scan	No	No	No	336	11.07	11+2				Yes	pembrolizumab	4 x 3	4 x 3	4 x 3	4 x 3
57	46.1	Male	Melanoma		BRAF_p.V600E	L-parietal	Ipilimumab	Pembrolizumab	After the 2nd course	4	11	4	66	209	2.17	6.93	2+5	6+28	2.56667	No	No							Yes	decarbazine_3_infusions; dabrafenib_150mg_2dd	Pre-existent now-measurable	No	No		No	No	Yes	No	77	2.6	2+18				Yes	pembrolizumab; SRS_3x8Gy	6 x 6	4 x 4	6 x 6	4 x 4
58	56.7	Male	Melanoma		no_mut	R-occipital	Ipilimumab	Pembrolizumab	After the 2nd course	3	35	35	41	728	1.33	23.93	1+10	23+28	23.93	No	Yes	No		SRS		1x20Gy		No		Pre-existent	No	No		Both at progression scan and prior to it	No	No	No	1068	35.1	35+3	574	18.83	18+25	No		2 x 2	3 x 2	2 x 2	3 x 2
58	56.7	Male	Melanoma		no_mut	L-cerebellar	Ipilimumab	Pembrolizumab	After the 2nd course	3	35	35	41	728	1.33	23.93	1+10	23+28	23.93	No	Yes	No		SRS		1x20Gy		No		Pre-existent	No	No		Both at progression scan and prior to it	No	No	No	1068	35.1	35+3	156	5.1	5+3	No	SRS_3x6Gy	2 x 2	2 x 1	2 x 2	2 x 1
59	60.8	Female	Melanoma		no_mut	L-frontal	Ipilimumab	Pembrolizumab	Between 2 courses	4	14	4	63	272	2.03	8.93	2+1	8+28	2.03	No	No							No		De novo	Yes	Yes	6mg_2dd	No	No	Not relevant no non-targets	Not relevant no non-targets	103	3.37	3+11				No		24 x 20	23 x 22	NA_(de_novo)	NA_(de_novo)
60	51.6	Male	Melanoma		BRAF_p.V600E	L-occipital	Ipilimumab	Pembrolizumab	Between 2 courses	4	35	4	63	716	2.07	23.53	2+2	23+16	2.07	No	No							Yes	vemurafenib_960mg_2dd	De novo	Yes	No		At progression scan	No	No	No	76	2.5	2+15				No		17 x 11	18 x 17	NA_(de_novo)	NA_(de_novo)
60	51.6	Male	Melanoma		BRAF_p.V600E	R-frontobasal	Ipilimumab	Pembrolizumab	Between 2 courses	4	35	4	63	716	2.07	23.53	2+2	23+16	2.07	No	No							Yes	vemurafenib_960mg_2dd	De novo	Yes	No		At progression scan	No	No	No	76	2.5	2+15				No		23 x 14	24 x 13	NA_(de_novo)	NA_(de_novo)
60	51.6	Male	Melanoma		BRAF_p.V600E	R-occipital	Ipilimumab	Pembrolizumab	Between 2 courses	4	35	4	63	716	2.07	23.53	2+2	23+16	2.07	No	No							Yes	vemurafenib_960mg_2dd	De novo	Yes	No		At progression scan	No	No	No	76	2.5	2+15				No		15 x 11	17 x 12	NA_(de_novo)	NA_(de_novo)
60	51.6	Male	Melanoma		BRAF_p.V600E	R-temporal	Ipilimumab	Pembrolizumab	Between 2 courses	4	35	4	63	716	2.07	23.53	2+2	23+16	2.07	No	No							Yes	vemurafenib_960mg_2dd	De novo	Yes	No		At progression scan	No	No	No	76	2.5	2+15				No		18 x 14	18 x 13	NA_(de_novo)	NA_(de_novo)
60	51.9	Male	Melanoma		BRAF_p.V600E	R-parietal	Ipilimumab	Pembrolizumab	Between 2 courses	4	35	4	63	716	2.07	23.53	2+2	23+16	2.07	No	No							Yes	vemurafenib_960mg_2dd	De novo	No	No		At progression scan	No	No	No	187	6.13	6+4				Yes	SRS_1x20Gy; dabrafenib_trametinib	18 x 15	17 x 13	NA_(de_novo)	NA_(de_novo)
60	52.2	Male	Melanoma		BRAF_p.V600E	R-parietal	Ipilimumab	Pembrolizumab	Between 2 courses	4	35	4	63	716	2.07	23.53	2+2	23+16	2.07	No	No							Yes	vemurafenib_960mg_2dd	De novo	No	No		At progression scan	No	No	No	270	8.87	8+26				Yes	dabrafenib+trametinib	11 x 9	10 x 10	NA_(de_novo)	NA_(de_novo)
60	52.6	Male	Melanoma		BRAF_p.V600E	R-frontal	Ipilimumab	Pembrolizumab	Between 2 courses	4	35	4	63	716	2.07	23.53	2+2	23+16	2.07	No	No							Yes	vemurafenib_960mg_2dd; dabrafenib+trametinib_150mg+2mg_2dd+1dd	Pre-existent	No	No		At progression scan	No	No	One or multiple disappeared at the progression scan	454	14.93	14+28				Yes	dabrafenib+trametinib; pembrolizumab:	2 x 2	2 x 2	2 x 2	2 x 2
60	52.6	Male	Melanoma		BRAF_p.V600E	L-parieto-occipital	Ipilimumab	Pembrolizumab	Between 2 courses	4	35	4	63	716	2.07	23.53	2+2	23+16	2.07	No	No							Yes	vemurafenib_960mg_2dd; dabrafenib+trametinib_150mg+2mg_2dd+1dd	De novo	No	No		At progression scan	No	No	No	454	14.93	14+28				Yes	dabrafenib+trametinib; pembrolizumab	16 x 16	15 x 11	NA_(de_novo)	NA_(de_novo)
61	25.2	Male	Melanoma		BRAF_p.V600E	L-frontal	Ipilimumab			4		4	63		2.07		2+2		2.07	No	No							Yes	decarbazine_3_infusions; vemurafenib_960mg_2dd	De novo	Yes	Yes	4mg_2dd	At progression scan	No	Not relevant no non-targets	Not relevant no non-targets	69	2.27	2+8				No		58 x 42	63 x 40	NA_(de_novo)	NA_(de_novo)
62	54.9	Female	Melanoma		NRAS_p.Q61H	L-parietal	Ipilimumab	Pembrolizumab	Between 2 courses	4	5	4	62	87	2.1	2.83	2+3	2+25	2.1	No	Yes	No		SRS		1x20Gy		Yes	decarbazine_1_infusion	Pre-existent	Yes	No		No	No	Not relevant no non-targets	Not relevant no non-targets	105	3.5	3+15	283	9.3	9+3	No		11 x 8	11 x 9	18 x 17	18 x 15
63	38.3	Male	Melanoma		BRAF_p.V600E	R-frontal	Ipilimumab	Pembrolizumab	Between 2 courses	3	4	3	42	63	1.4	2.03	1+12	2+1	1.4	No	Yes	No		WBRT		5x4Gy		Yes	dabrafenib+trametinib_150mg+2mg_2dd+1dd	Pre-existent	Yes	Yes	4mg_2dd	At progression scan	Yes	Yes	No	78	2.57	2+17	228	7.53	7+16	Yes	dabrafenib+trametinib	10 x 7	11 x 11	10 x 7	11 x 11
63	38.3	Male	Melanoma		BRAF_p.V600E	R-parietal	Ipilimumab	Pembrolizumab	Between 2 courses	3	4	3	42	63	1.4	2.03	1+12	2+1	1.4	No	Yes	No		WBRT		5x4Gy		Yes	dabrafenib+trametinib_150mg+2mg_2dd+1dd	Pre-existent	Yes	Yes	4mg_2dd	At progression scan	Yes	Yes	No	78	2.57	2+17	228	7.53	7+16	Yes	dabrafenib+trametinib	13 x 11		8 x 6	7 x 5
63	38.3	Male	Melanoma		BRAF_p.V600E	R-basal ganglia	Ipilimumab	Pembrolizumab	Between 2 courses	3	4	3	42	63	1.4	2.03	1+12	2+1	1.4	No	Yes	No		WBRT		5x4Gy		Yes	dabrafenib+trametinib_150mg+2mg_2dd+1dd	Pre-existent	Yes	Yes	4mg_2dd	At progression scan	Yes	Yes	No	78	2.67	2+17	228	7.53	7+16	Yes	dabrafenib+trametinib	22 x 16		13 x 10	11 x 8
63	38.3	Male	Melanoma		BRAF_p.V600E	L-occipital	Ipilimumab	Pembrolizumab	Between 2 courses	3	4	3	42	63	1.4	2.03	1+12	2+1	1.4	No	Yes	No		WBRT		5x4Gy		Yes	dabrafenib+trametinib_150mg+2mg_2dd+1dd	Pre-existent	Yes	Yes	4mg_2dd	At progression scan	Yes	Yes	No	78	2.57	2+17	228	7.53	7+16	Yes	dabrafenib+trametinib	24 x 18		14 x 11	17 x 9
63	38.3	Male	Melanoma		BRAF_p.V600E	L-cerebellar	Ipilimumab	Pembrolizumab	Between 2 courses	3	4	3	42	63	1.4	2.03	1+12	2+1	1.4	No	Yes	No		WBRT		5x4Gy		Yes	dabrafenib+trametinib_150mg+2mg_2dd+1dd	Pre-existent	Yes	Yes	4mg_2dd	At progression scan	Yes	Yes	No	78	2.57	2+17	228	7.53	7+16	Yes	dabrafenib+trametinib	8 x 7		5 x 4	6 x 6
63	38.3	Male	Melanoma		BRAF_p.V600E	R-parietal	Ipilimumab	Pembrolizumab	Between 2 courses	3	4	3	42	63	1.4	2.03	1+12	2+1	1.4	No	No							Yes	dabrafenib+trametinib_150mg+2mg_2dd+1dd	De novo	Yes	Yes	4mg_2dd	At progression scan	No	No	No	78	2.57	2+17				Yes	dabrafenib+trametinib	22 x 19	24 x 21	NA_(de_novo)	NA_(de_novo)
63	38.3	Male	Melanoma		BRAF_p.V600E	L-frontal	Ipilimumab	Pembrolizumab	Between 2 courses	3	4	3	42	63	1.4	2.03	1+12	2+1	1.4	No	No							Yes	dabrafenib+trametinib_150mg+2mg_2dd+1dd	De novo	Yes	Yes	4mg_2dd	At progression scan	No	No	No	78	2.57	2+17				Yes	dabrafenib+trametinib	37 x 32	36 x 29	NA_(de_novo)	NA_(de_novo)
64	39.1	Male	Melanoma		BRAF_p.V600E	R-temporal	Ipilimumab			2		2	22		0.73		0+22		0.73	No	Yes	No		SRS		1x20Gy		Yes	decarbazine_6_infusions; vemurafenib_960mg_2dd; vemurafenib_960mg_2dd	Pre-existent	Yes	Yes	4mg_2dd	No	No	No	No	27	0.9	0+27	512	16.83	16+25	No		8 x 5	7 x 5	7 x 4	8 x 6
64	39.1	Male	Melanoma		BRAF_p.V600E	R-temporal	Ipilimumab			2		2	22		0.73		0+22		0.73	No	No							Yes	decarbazine_6_infusions; vemurafenib_960mg_2dd; vemurafenib_960mg_2dd	Pre-existent	Yes	Yes	4mg_2dd	No	Yes	No	No	27	0.9	0+27				No		2 x 2	2 x 2	11 x 7	12 x 8
65	69.6	Female	Melanoma		NRAS_p.Q61H	L-frontal	Nivolumab	Nivolumab/ipilimumab	Between 2 courses	5	1	5	112	1	3.67	0.03	3+20	0+1	3.67	Yes	No							No		Pre-existent	No	No		No	No	Not relevant no non-targets	Not relevant no non-targets	55	1.83	1+25				Yes	WBRT_5x4Gy; ipilimumab+nivolumab	33 x 30	34 x 30	NV (resection cavity)	NV (resection cavity)
66	46.6	Male	Melanoma		no_mut	R-frontal	Nivolumab/ipilimumab + nivolumab			7		4	181		5.93		5+28		3.13333	No	Yes	No		SRS		1x20Gy		No		Pre-existent	No	No		No	Yes	Not relevant no non-targets	Not relevant no non-targets	94	3.07	3+2	105	3.43	3+13	No		11 x 10	12 x 11	11 x 10	12 x 11
67	66.9	Female	NSCLC	Adenocarcinoma	PIK3CA_p.E545K	L-parietal	Nivolumab	Nivolumab	Between 2 courses	34	1	24	497	1	16.33	0.03	16+10	0+1	11.0333	No	Yes	No		WBRT		5x4Gy		No		Pre-existent	No	No		Prior to progression scan but after nadir scan	No	No	One or multiple disappeared prior to progression scan but after nadir scan	331	10.9	10+27	373	12.27	12+8	Yes	nivolumab	9 x 9	8 x 8	9 x 9	8 x 8
67	66.9	Female	NSCLC	Adenocarcinoma	PIK3CA_p.E545K	L-cerebellar	Nivolumab	Nivolumab	Between 2 courses	34	1	24	497	1	16.33	0.03	16+10	0+1	11.0333	No	Yes	No		WBRT		5x4Gy		No		Pre-existent	No	No		Prior to progression scan but after nadir scan	No	No	One or multiple disappeared prior to progression scan but after nadir scan	331	10.9	10+27	373	12.27	12+8	Yes	nivolumab	7 x 6	7 x 6	7 x 6	7 x 6
68	51.9	Male	NSCLC	Adenocarcinoma	no_mut	R-frontal	Nivolumab			22		3	371		12.2		12+16		1.33333	Yes	Yes	No		SRS		1x20Gy		Yes	carboplatin_pemetrexed_unknown_infusion_number	Pre-existent	No	No		No	No	Not relevant no non-targets	Not relevant no non-targets	40	1.3	1+9	312	10.23	10+7	Yes	nivolumab; SRS_1x18Gy	27 x 23	29 x 26	NV (resection cavity)	NV (resection cavity)
69	60.8	Male	NSCLC	Adenocarcinoma	no_mut	L-frontal	Nivolumab	Nivolumab	Between 2 courses	25	24	25	336	378	11.03	12.43	11+1	12+13	11.03	No	No							Yes	carboplatin+pemetrexed_4_infusions; pemetrexed_3_infusions	De novo	Yes	Yes	4mg_2dd	No	No	Not relevant no non-targets	Not relevant no non-targets	336	11.03	11+1				No		60 x 43	62 x 37	NA_(de_novo)	NA_(de_novo)
70	73.2	Male	NSCLC	Adenocarcinoma	no_mut	R-frontal	Pembrolizumab	Pembrolizumab	Between 2 courses	2	4	2	21	80	0.7	2.63	0+21	2+19	0.7	No	No							Yes	pemetrexed+cisplatin_4_infusions; carboplatin+vinorelbin_4_infusions	De novo	Yes	Yes	4mg_2dd	At progression scan	No	No	No	32	1.07	1+2				Yes	SRS_3x8Gy	36 x 29	37 x 30	NA_(de_novo)	NA_(de_novo)
71	75.7	Male	NSCLC	Adenocarcinoma	KRAS_p.G12D	R-temporal	Pembrolizumab	Nivolumab	Between 2 courses	8	3	8	147	28	4.8	0.93	4+24	0+28	4.8	No	Yes	No		SRS		Unknown		Yes	cisplatin+pemetrexed_3_infusions	Pre-existent	No	No		No	No	No	Yes	148	4.83	4+25	357	11.67	11+20	Yes	carboplatin+pemetrexed	10 x 8	10 x 8	10 x 9	9 x 9
71	75.3	Male	NSCLC	Adenocarcinoma	KRAS_p.G12D	L-occipital	Pembrolizumab	Nivolumab	Between 2 courses	8	3	1	147	28	4.8	0.93	4+24	0+28	0.2	No	No							Yes	cisplatin+pemetrexed_3_infusions	De novo	No	No		At progression scan	No	No	No	6	0.2	0+6				Yes	pembrolizumab; SRS_unknown	15 x 12	19 x 13	NA_(de_novo)	NA_(de_novo)
72	65.1	Male	NSCLC	Adenocarcinoma	no_mut	R-temporo-occipital	Pembrolizumab			5		5	86		2.9		2+27		2.9	No	No							Yes	cisplatin+pemetrexed_4_infusions; cisplatin+pemetrexed_4_infusions; pemetrexed_3_infusions	De novo	Yes	Yes	10mg_1dd	At progression scan	No	Not relevant no non-targets	Not relevant no non-targets	111	3.73	3+22				Yes	SRS_3x8Gy; carboplatin+pemetrexed	27 x 22	25 x 21	NA_(de_novo)	NA_(de_novo)
72	65.7	Male	NSCLC	Adenocarcinoma	no_mut	L-cerebellar	Pembrolizumab			5		5	86		2.9		2+27		2.9	No	No							Yes	cisplatin+pemetrexed_4_infusions; cisplatin+pemetrexed_4_infusions; pemetrexed_3_infusions; carboplatin+pemetrexed_4_infusions	De novo	Yes	Yes	2mg_1dd	At progression scan	No	No	No	316	10.43	10+13				Yes	SRS_8x3Gy	35 x 26	33 x 30	NA_(de_novo)	NA_(de_novo)
73	56.6	Female	NSCLC	Adenocarcinoma	KRAS_p.G12C	L-cerebellar	Pembrolizumab			4		4	63		2.07		2+2		2.07	No	No							No		De novo	Yes	Yes	8mg_2dd	At progression scan	No	No	No	82	2.7	2+21				Yes	SRS_3x8Gy; carboplatin+pemetrexed	26 x 19	25 x 24	NA_(de_novo)	NA_(de_novo)
74	66.2	Male	NSCLC	Adenocarcinoma	KRAS_p.G12C	L-temporal	Pembrolizumab			13		9	301		9.87		9+26		6.4	No	No							Yes	carboplatin+pemetrexed+canakinumab_4_infusions; pemetrexed+canakinumab_5_infusions	De novo	Yes	Yes	8mg_1dd	At progression scan	No	No	No	192	6.27	6+8				Yes	SRS_1x20Gy; canakinumab	13 x 12	14 x 12	NA_(de_novo)	NA_(de_novo)
74	66.2	Male	NSCLC	Adenocarcinoma	KRAS_p.G12C	Cerebellar vermis	Pembrolizumab			13		9	301		9.87		9+26		6.4	No	No							Yes	carboplatin+pemetrexed+canakinumab_4_infusions; pemetrexed+canakinumab_5_infusions	De novo	Yes	Yes	8mg_1dd	At progression scan	No	No	No	192	6.27	6+8				Yes	SRS_1x20Gy; canakinumab	13 x 11	13 x 10	NA_(de_novo)	NA_(de_novo)
75	68.5	Female	NSCLC	Adenocarcinoma	PIK3CA_p.H1047R	L-frontal	Nivolumab			26		21	350		11.53		11+16		9.36667	No	Yes	No		SRS		1x20Gy		Yes	cisplatin+pemetrexed_4_infusions	Pre-existent	No	No		No	No	No	One or multiple disappeared both at the progression scan and prior to it	281	9.27	9+8	316	10.4	10+12	Yes	nivolumab	7 x 6	9 x 9	6 x 4	7 x 5
76	52.5	Male	NSCLC	Adenocarcinoma	no_mut	R-frontal	Pembrolizumab			42		22	863		28.33		28+10		14.8	No	No							Yes	cisplatin+pemetrexed_4_infusions	Pre-existent	Yes	No		No	No	Yes	No	444	14.6	14+18				Yes	SRS_1x18Gy	9 x 6	9 x 8	9 x 6	9 x 8
77	63.5	Male	NSCLC	Adenocarcinoma	no_mut	R-parietal	Durvulumab			12		12	217		7.13		7+4		7.13	No	No							Yes	cisplatin+docetaxel_5_infusions	De novo	Yes	Yes	4mg_1dd	At progression scan	No	Not relevant no non-targets	Not relevant no non-targets	238	7.83	7+25				Yes	SRS_1x20Gy	20 x 17	23 x 17	NA_(de_novo)	NA_(de_novo)
78	51.8	Male	NSCLC	Adenocarcinoma	no_mut	R-cerebellar	Atezolizumab			7		7	155		5.07		5+2		5.07	No	No							Yes	alectinib_600mg_2dd; alectinib_450mg_2dd; alectinib_300mg_2dd; lorlatinib_100mg_1dd; carboplatin+paclitaxel+bevacizumab_4_infusions; bevacizumab_2_infusions; alectinib_600mg_2dd	Pre-existent	No	Yes	4mg_1dd	At progression scan	No	No	One or multiple disappeared prior to progression scan but after nadir scan	278	9.13	9+4				Yes	alectinib; alectinib	6 x 6	6 x 6	6 x 6	6 x 6
78	52.1	Male	NSCLC	Adenocarcinoma	no_mut	R-cerebellar	Atezolizumab			7		7	155		5.07		5+2		5.07	No	No							Yes	alectinib_600mg_2dd; alectinib_450mg_2dd; alectinib_300mg_2dd; lorlatinib_100mg_1dd; carboplatin+paclitaxel+bevacizumab_4_infusions; bevacizumab_2_infusions; alectinib_600mg_2dd; alectinib_300mg_2dd; alectinib_450mg_2dd	Pre-existent	Yes	Yes	4mg_1dd	No	No	No	No	391	12.87	12+26				Yes	alectinib; lorlatinib; SRS_3x8Gy	3 x 2	3 x 2	3 x 2	3 x 2
79	76.5	Male	NSCLC	Adenocarcinoma	PIK3CA_p.E542K	L-cerebellar	Pembrolizumab			29		29	664		21.83		21+25		21.83	No	No							Yes	carboplatin+pemetrexed_4_infusions; pemetrexed_12_infusions	De novo	Yes	Yes	4mg_1dd	At progression scan	No	Not relevant no non-targets	Not relevant no non-targets	666	21.9	21+27				Yes	SRS_3x8Gy	25 x 24	27 x 23	NA_(de_novo)	NA_(de_novo)
80	64.7	Male	NSCLC	Unclear NSCLC	no_mut	R-frontal	Durvulumab			7		7	105		3.5		3+15		3.5	No	No							Yes	cisplatin+docetaxel_5_infusions	De novo	Yes	Yes	4mg_2dd	At progression scan	No	Not relevant no non-targets	Not relevant no non-targets	124	4.13	4+4				No		56 x 47	54 x 46	NA_(de_novo)	NA_(de_novo)
80	64.7	Male	NSCLC	Unclear NSCLC	no_mut	R-frontal	Durvulumab			7		7	105		3.5		3+15		3.5	No	No							Yes	cisplatin+docetaxel_5_infusions	De novo	Yes	Yes	4mg_2dd	At progression scan	No	Not relevant no non-targets	Not relevant no non-targets	124	4.13	4+4				Yes	SRS_3x8Gy	17 x 12	21 x 17	NA_(de_novo)	NA_(de_novo)
81	70.9	Male	NSCLC	Unclear NSCLC	EGFR_p.L858R	R-cerebellar	Atezolizumab			9		8	172		5.63		5+19		5.63333	No	No							Yes	erlotinib_150mg_1dd; osimertinib_80mg_1dd; bevacizumab+carboplatin+pemetrexed_unknown_infusion_number; bevacizumab_unknown_infusion_number	Pre-existent	No	Yes	1mg_1dd	At progression scan	No	No	One or multiple disappeared prior to progression scan but after nadir scan	169	5.53	5+16				Yes	atezolizumab+bevacizumab; osimertinib	22 x 15	22 x 16	22 x 15	22 x 16
82	72.3	Male	NSCLC	Adenocarcinoma	no_mut	L-temporal	Pembrolizumab	Pembrolizumab	After the 2nd course	4	17	17	70	399	2.27	13.17	2+8	13+5	13.17	No	No							Yes	carboplatin+pemetrexed_3_infusions	De novo	Yes	Yes	8mg_1dd	At progression scan	No	Not relevant no non-targets	Not relevant no non-targets	421	13.9	13+27				Yes	SRS_3x8Gy	35 x 26	36 x 31	NA_(de_novo)	NA_(de_novo)
83	57.6	Male	NSCLC	Adenocarcinoma	KRAS_p.G12A	L-frontal	Pembrolizumab			8		8	155		5.07		5+2		5.07	No	No							Yes	carboplatin+pemetrexed_5_infusions; pemetrexed_1_infusion	De novo	No	No		At progression scan	No	No	No	528	17.33	17+10				Yes	SRS_1x20Gy	11 x 9	11 x 9	NA_(de_novo)	NA_(de_novo)
84	54.1	Female	NSCLC	Adenocarcinoma	no_mut	R-parietal	Pembrolizumab			53		15	797		26.2		26+6		6.76667	No	Yes	Yes	2	WBRT	SRS	5x4Gy	1x20Gy	Yes	cisplatin+pemetrexed_4_infusions	Pre-existent	Yes	No		No	Yes	No	Yes	203	6.63	6+19	278	9.13	9+4	Yes	nivolumab	7 x 5	8 x 8	7 x 5	8 x 8
85	53.9	Female	NSCLC	Adenocarcinoma	KRAS_p.G12D	R-frontal	Nivolumab			40		5	581		19.07		19+2		2.13333	No	No							Yes	cisplatin+pemetrexed_4_infusions	De novo	No	No		At progression scan	No	No	No	64	2.1	2+3				Yes	nivolumab; *SRS_3x8Gy (*PA_diagnosis)	31 x 30	33 x 25	NA_(de_novo)	NA_(de_novo)
86	73.7	Male	NSCLC	Adenocarcinoma	no_mut	L-cerebellar	Nivolumab			52		52	728		23.87		23+26		23.87	No	No							Yes	cisplatin_vinorelbin_3_infusions	De novo	Yes	Yes	4mg_2dd	At progression scan	No	Not relevant no non-targets	Not relevant no non-targets	1350	44.3	44+9				No		34 x 34	32 x 30	NA_(de_novo)	NA_(de_novo)
87	60.9	Male	NSCLC	Adenocarcinoma	KRAS_p.G12V	R-temporal	Durvulumab			14		14	198		6.5		6+15		6.5	No	No							Yes	cisplatin+gemcitabine_3_infusions; cisplatin+docetaxel_5_infusions	De novo	Yes	Yes	4mg_2dd	At progression scan	No	Not relevant no non-targets	Not relevant no non-targets	199	6.53	6+16				Yes	SRS_3x8Gy	19 x 18	22 x 17	NA_(de_novo)	NA_(de_novo)
88	55.7	Male	NSCLC	Adenocarcinoma	no_mut	R-choroid plexus	Nivolumab	Nivolumab	Between 2 courses	17	15	17	224	392	7.3	12.9	7+9	12+27	7.3	No	No							Yes	carboplatin+pemetrexed_4_infusions; pemetrexed_4_infusions	De novo	Yes	Yes	3mg_1dd	At progression scan	No	Not relevant no non-targets	Not relevant no non-targets	225	7.33	7+10				No		33 x 27	35 x 33	NA_(de_novo)	NA_(de_novo)
89	64.2	Male	NSCLC	Adenocarcinoma	KRAS_p.G12C	R-parietal	Pembrolizumab	Pembrolizumab	Between 2 courses	4	5	1	91	175	2.97	5.8	2+30	5+24	0.433333	No	No							No		Pre-existent	No	No		At progression scan	No	No	No	13	0.43	0+13				Yes	pembrolizumab	3 x 2	4 x 3	4 x 3	5 x 5
89	63.8	Male	NSCLC	Adenocarcinoma	KRAS_p.G12C	R-frontal	Pembrolizumab	Pembrolizumab	After the 2nd course	4	5	2	91	175	2.97	5.8	2+30	5+24	2.73333	No	No							No		Pre-existent now-measurable	No	No		At progression scan	No	No	No	82	2.7	2+21				Yes	nivolumab; SRS_3x8Gy	9 x 8	9 x 8	9 x 8	9 x 8
89	63.8	Male	NSCLC	Adenocarcinoma	KRAS_p.G12C	L-temporal	Pembrolizumab	Pembrolizumab	After the 2nd course	4	5	2	91	175	2.97	5.8	2+30	5+24	2.73333	No	No							No		Pre-existent now-measurable	No	No		At progression scan	No	No	No	82	2.7	2+21				Yes	nivolumab; SRS_3x8Gy	3 x 2	5 x 3	3 x 2	5 x 3
89	63.8	Male	NSCLC	Adenocarcinoma	KRAS_p.G12C	L-temporal	Pembrolizumab	Pembrolizumab	After the 2nd course	4	5	2	91	175	2.97	5.8	2+30	5+24	2.73333	No	No							No		De novo	No	No		At progression scan	No	No	No	82	2.7	2+21				Yes	nivolumab; SRS_3x8Gy	13 x 10	13 x 10	NA_(de_novo)	NA_(de_novo)
89	63.8	Male	NSCLC	Adenocarcinoma	KRAS_p.G12C	L-occipital	Pembrolizumab	Pembrolizumab	After the 2nd course	4	5	2	91	175	2.97	5.8	2+30	5+24	2.73333	No	No							No		De novo	No	No		At progression scan	No	No	No	82	2.7	2+21				Yes	nivolumab; SRS_3x8Gy	13 x 9	19 x 13	NA_(de_novo)	NA_(de_novo)
90	63.1	Male	NSCLC	Adenocarcinoma	KRAS_p.G12C	L-temporal	Durvulumab			13		13	343		11.27		11+8		11.27	No	Yes	No		WBRT		5x4Gy		Yes	carboplatin+paclitaxel+bevacizumab_6_infusions; bevacizumab_40_infusions; trametinib_unknown_dose_unknown_frequency	De novo	Yes	No		At progression scan	No	Not relevant no non-targets	Not relevant no non-targets	356	11.7	11+21	1215	39.9	39+27	Yes	SRS_1x20Gy; sotorasib; sotorasib; sotorasib; sotorasib; sotorasib	14 x 9	13 x 9	NA_(de_novo)	NA_(de_novo)
91	58.5	Male	Melanoma		BRAF_p.V600K	R-occipital	Nivolumab/ipilimumab	Nivolumab	Between 2 courses	3	8	3	43	175	1.4	5.8	1+12	5+24	1.4	No	No							Yes	dabrafenib+trametinib_150mg+2mg_2dd+1dd; dabrafenib+trametinib_150mg+2mg_2dd+1dd; dabrafenib+trametinib_75mg+2mg_2dd+1dd; dabrafenib+trametinib_75mg+2mg_2dd+1dd; encorafenib+binimetinib_225mg+45mg_1dd+1dd	Pre-existent	No	No		Prior to progression scan but after nadir scan	No	No	One or multiple disappeared at the progression scan	425	14	14+0				Yes	encorafenib+binimetinib; encorafenib+binimetinib; encorafenib+binimetinib; SRS_1x20Gy	9 x 5	8 x 7	9 x 5	8 x 7
91	57.8	Male	Melanoma		BRAF_p.V600K	R-cerebellar	Nivolumab/ipilimumab	Nivolumab	Between 2 courses	3	8	3	43	175	1.4	5.8	1+12	5+24	1.4	No	No							Yes	dabrafenib+trametinib_150mg+2mg_2dd+1dd; dabrafenib+trametinib_150mg+2mg_2dd+1dd; dabrafenib+trametinib_75mg+2mg_2dd+1dd	Pre-existent	Yes	No		No	No	No	No	138	4.57	4+17				Yes	SRS_1x20Gy; dabrafenib+trametinib; encorafenib+binimetinib	13 x 8	14 x 11	5 x 3	7 x 4
91	58.5	Male	Melanoma		BRAF_p.V600K	L-occipital	Nivolumab/ipilimumab	Nivolumab	Between 2 courses	3	8	3	43	175	1.4	5.8	1+12	5+24	1.4	No	No							Yes	dabrafenib+trametinib_150mg+2mg_2dd+1dd; dabrafenib+trametinib_150mg+2mg_2dd+1dd; dabrafenib+trametinib_75mg+2mg_2dd+1dd; dabrafenib+trametinib_75mg+2mg_2dd+1dd; encorafenib+binimetinib_225mg+45mg_1dd+1dd	Pre-existent now-measurable	No	No		No	No	No	One or multiple disappeared at the progression scan	425	14	14+0				Yes	encorafenib+binimetinib; encorafenib+binimetinib; encorafenib+binimetinib; SRS_1x20Gy	9 x 4	9 x 4	9 x 4	9 x 4
91	59.3	Male	Melanoma		BRAF_p.V600K	R-parietal	Nivolumab/ipilimumab	Nivolumab	Between 2 courses	3	8	3	43	175	1.4	5.8	1+12	5+24	1.4	No	No							Yes	encorafenib+binimetinib_225mg+45mg_1dd+1dd; encorafenib+binimetinib_225mg+45mg_1dd+1dd; encorafenib+binimetinib_300mg+45mg_1dd+1dd; encorafenib+binimetinib_300mg+45mg_1dd+1dd	Pre-existent	No	No		At progression scan	No	No	No	702	23.07	23+2				Yes	encorafenib+binimetinib; nivolumab; encorafenib+binimetinib; encorafenib+binimetinib	2 x 2	2 x 2	2 x 2	2 x 2
92	59.8	Female	NSCLC	Adenocarcinoma	KRAS_p.G12D	R-occipito-parietal	Nivolumab	Nivolumab	Between 2 courses	9	1	1	147	1	4.87	0.03	4+26	0+1	0.133333	No	No							Yes	cisplatin+pemetrexed_4_infusions; docetaxel_20-30mg_8_infusions; lapatinib+trametinib_750mg+1.5mg_1dd+1dd; lapatinib+trametinib_750mg+1mg_1dd+1dd	De novo	No	No		At progression scan	No	No	No	4	0.13	0+4				Yes	WBRT_5x4Gy; nivolumab; paclitaxel+carboplatin; bevacizumab	27 x 18	28 x 25	NA_(de_novo)	NA_(de_novo)
92	59.8	Female	NSCLC	Adenocarcinoma	KRAS_p.G12D	R-frontal	Nivolumab	Nivolumab	Between 2 courses	9	1	1	147	1	4.87	0.03	4+26	0+1	0.133333	No	No							Yes	cisplatin+pemetrexed_4_infusions; docetaxel_20-30mg_8_infusions; lapatinib+trametinib_750mg+1.5mg_1dd+1dd; lapatinib+trametinib_750mg+1mg_1dd+1dd	De novo	No	No		At progression scan	No	No	No	4	0.13	0+4				Yes	WBRT_5x4Gy; nivolumab; paclitaxel+carboplatin; bevacizumab	11 x 7	10 x 9	NA_(de_novo)	NA_(de_novo)
93	31.3	Female	Melanoma		BRAF_p.V600E	L-frontal	Pembrolizumab	Nivolumab/ipilimumab	Between 2 courses	15	2	12	301	21	9.93	0.7	9+28	0+21	8.4	No	No							No		De novo	Yes	Yes	2mg_1dd	At progression scan	No	Not relevant no non-targets	Not relevant no non-targets	252	8.3	8+9				Yes	nivolumab; *SRS_3x8Gy; *dabrafenib_trametinib (*PA_diagnosis)	28 x 21	30 x 24	NA_(de_novo)	NA_(de_novo)
93	31.3	Female	Melanoma		BRAF_p.V600E	R-parietal	Pembrolizumab	Nivolumab/ipilimumab	Between 2 courses	15	2	12	301	21	9.93	0.7	9+28	0+21	8.4	No	No							No		De novo	Yes	Yes	2mg_1dd	At progression scan	No	Not relevant no non-targets	Not relevant no non-targets	252	8.3	8+9				Yes	nivolumab; SRS_1x20Gy; dabrafenib_trametinib	13 x 9	12 x 9	NA_(de_novo)	NA_(de_novo)
94	66.8	Female	Melanoma		BRAF_p.V600E	R-parietal	Ipilimumab	Nivolumab	Between 2 courses	4	11	4	69	140	2.27	4.6	2+8	4+18	2.27	No	No							Yes	dabrafenib_150mg_2dd; dabrafenib+trametinib_150mg+2mg_2dd+1dd; dabrafenib+trametinib_100mg+2mg_2dd+1dd	De novo	No	No		At progression scan	No	Not relevant no non-targets	Not relevant no non-targets	285	9.4	9+12				Yes	SRS_1x20Gy	13 x 12	14 x 10	NA_(de_novo)	NA_(de_novo)
95	57.6	Female	Melanoma		BRAF_p.V600E	L-frontal	Pembrolizumab	Nivolumab/ipilimumab	After the 2nd course	2	2	2	21	22	0.7	0.73	0+21	0+22	3.03333	No	No							Yes	dabrafenib+trametinib_150mg+2mg_2dd+1dd; dabrafenib+trametinib_150mg+2mg_2dd+1dd; dabrafenib+trametinib_150mg+2mg_2dd+1dd	De novo	No	No		At progression scan	No	Not relevant no non-targets	Not relevant no non-targets	91	2.97	2+30				Yes	SRS_1x20Gy; dabrafenib+trametinib	12 x 10	9 x 9	NA_(de_novo)	NA_(de_novo)
96	70.1	Male	Melanoma		no_mut	R-frontal	Ipilimumab	Pembrolizumab	After the 2nd course	4	8	7	70	125	2.37	4.1	2+11	4+3	4.1	No	No							Yes	decarbazine_3_infusions	De novo	No	No		At progression scan	No	No	No	159	5.2	5+6				Yes	SRS_3x10Gy	24 x 15	26 x 20	NA_(de_novo)	NA_(de_novo)
97	31.1	Female	Melanoma		BRAF_p.V600E	R-parietal	Ipilimumab	Pembrolizumab	Between 2 courses	4	19	4	63	411	2.07	13.5	2+2	13+15	2.07	No	No							Yes	vemurafenib_960mg_2dd; vemurafenib_480mg_2dd	Pre-existent	No	No		At progression scan	Yes	No	No	88	2.9	2+27				Yes	WBRT_5x4Gy; dabrafenib+trametinib	4 x 3	6 x 3	4 x 3	6 x 3
97	31.1	Female	Melanoma		BRAF_p.V600E	L-frontal	Ipilimumab	Pembrolizumab	Between 2 courses	4	19	4	63	411	2.07	13.5	2+2	13+15	2.07	No	No							Yes	vemurafenib_960mg_2dd; vemurafenib_480mg_2dd	Pre-existent	No	No		At progression scan	Yes	No	No	88	2.9	2+27				Yes	WBRT_5x4Gy; dabrafenib+trametinib	4 x 4	6 x 5	4 x 4	6 x 5
97	31.1	Female	Melanoma		BRAF_p.V600E	R-temporal	Ipilimumab	Pembrolizumab	Between 2 courses	4	19	4	63	411	2.07	13.5	2+2	13+15	2.07	No	No							Yes	vemurafenib_960mg_2dd; vemurafenib_480mg_2dd	Pre-existent	No	No		At progression scan	Yes	No	No	88	2.9	2+27				Yes	WBRT_5x4Gy; dabrafenib+trametinib	7 x 5	6 x 4	7 x 5	6 x 4
97	31.1	Female	Melanoma		BRAF_p.V600E	L-frontal	Ipilimumab	Pembrolizumab	Between 2 courses	4	19	4	63	411	2.07	13.5	2+2	13+5	2.07	No	No							Yes	vemurafenib_960mg_2dd; vemurafenib_480mg_2dd	Pre-existent	No	No		At progression scan	No	No	No	88	2.9	2+27				Yes	WBRT_5x4Gy; dabrafenib+trametinib	NV	4 x 4	NV	4 x 4
97	31.1	Female	Melanoma		BRAF_p.V600E	R-frontobasal	Ipilimumab	Pembrolizumab	Between 2 courses	4	19	4	63	411	2.07	13.5	2+2	13+5	2.07	No	No							Yes	vemurafenib_960mg_2dd; vemurafenib_480mg_2dd	Pre-existent	No	No		At progression scan	No	No	No	88	2.9	2+27				Yes	WBRT_5x4Gy; dabrafenib+trametinib	2 x 2	2 x 2	2 x 2	2 x 2
97	31.1	Female	Melanoma		BRAF_p.V600E	L-occipital	Ipilimumab	Pembrolizumab	Between 2 courses	4	19	4	63	411	2.07	13.5	2+2	13+15	2.07	No	No							Yes	vemurafenib_960mg_2dd; vemurafenib_480mg_2dd	De novo	No	No		At progression scan	No	No	No	88	2.9	2+27				Yes	WBRT_5x4Gy; dabrafenib+trametinib	12 x 10	11 x 5	NA_(de_novo)	NA_(de_novo)
97	35.1	Female	Melanoma		BRAF_p.V600E	L-temporal	Ipilimumab	Pembrolizumab	After the 2nd course	4	19	19	63	411	2.07	13.5	2+2	13+5	13.5	No	No							Yes	vemurafenib_960mg_2dd; vemurafenib_480mg_2dd; dabrafenib+trametinib_150mg+2mg_2dd+1dd	De novo	Yes	No		At progression scan	No	No	No	1281	42.03	42+1				No		19 x 18	23 x 17	NA_(de_novo)	NA_(de_novo)
98	32.3	Female	Melanoma		BRAF_p.V600E	L-insula	Ipilimumab	Ipilimumab	Between 2 courses	4	2	4	77	21	2.53	0.7	2+16	0+21	2.53	No	No							Yes	vemurafenib_unknown_dose_2dd; dabrafenib+trametinib_unknown_dose_unknown_frequency; dabrafenib+trametinib_75mg+2mg_2dd+1dd	Pre-existent	No	No		At progression scan	Yes	Yes	No	89	2.93	2+28				Yes	pembrolizumab; dabrafenib+trametinib; pembrolizumab	7 x 3	6 x 6	7 x 3	6 x 6
98	32.3	Female	Melanoma		BRAF_p.V600E	R-parieto-temporal	Ipilimumab	Pembrolizumab	Between 2 courses	4	2	4	77	21	2.53	0.7	2+16	0+21	2.53	No	No							Yes	vemurafenib_unknown_dose_2dd; dabrafenib+trametinib_unknown__dose_unknown_frequency; dabrafenib+trametinib_75mg+2mg_2dd+1dd	Pre-existent	No	No		At progression scan	Yes	Yes	No	89	2.93	2+28				Yes	pembrolizumab; dabrafenib+trametinib ; pembrolizumab	6 x 3	4 x 4	6 x 3	4 x 4
98	32.3	Female	Melanoma		BRAF_p.V600E	L-frontal	Ipilimumab	Pembrolizumab	Between 2 courses	4	2	4	77	21	2.53	0.7	2+16	0+21	2.53	No	No							Yes	vemurafenib_unknown_dose_2dd; dabrafenib+trametinib_unknown_dose_unknown_frequency; dabrafenib+trametinib_75mg+2mg_2dd+1dd	De novo	No	No		At progression scan	No	No	No	89	2.93	2+28				Yes	pembrolizumab; dabrafenib+trametinib ; pembrolizumab	20 x 17	21 x 18	NA_(de_novo)	NA_(de_novo)
[truncated: 42 more columns]
